# Supplementary material for: Adhesion energy controls lipid binding-mediated endocytosis
Source: Nat Commun. 2024 Mar 29;15:2767. doi: 10.1038/s41467-024-47109-7 (PMC10980822; doi:10.1038/s41467-024-47109-7)
Supplement: Supplementary file 8 — Source Data [file 41467_2024_47109_MOESM8_ESM.xlsx]

## Sheet: Figure 1
Lamp1 and VLP colocalization
Time (h)	SV40		JC PyV		mPyV
	mean	sem	mean	sem	mean	sem
0	6.16719	0.85384	5.5698	1.85349	6.49185	1.84024
1	46.579	8.51942	49.8133	9.36444	21.5313	1.6005
2	66.8298	1.17862	70.1873	1.66528	26.8676	2.81537
3	74.8262	5.65041	80.7243	1.08392	47.4976	8.42573
4	81.9179	3.65521	74.1156	4.6163	41.6371	2.32904
5	82.2117	3.22391	80.1352	3.25055	56.1552	0.4571
6	81.5816	0.98663	83.5133	2.32854	43.6372	9.21011
Means:
SV40:							JC PyV:							mPyV:
0 min	1h	2h	3h	4h	5h	6h	0 min	1h	2h	3h	4h	5h	6h	0 min	1h	2h	3h	4h	5h	6h
6.84073	33.4052	64.6641	63.5409	75.424	83.0569	83.1833	3.81726	65.7312	66.9328	78.9051	80.3674	76.2154	78.8563	8.15441	20.8742	28.8242	63.5587	46.16	55.6805	60.5319
4.47142	62.5243	67.1066	80.9828	88.0724	87.3248	79.7826	3.61717	33.3078	72.4276	80.6129	76.8732	86.5867	85.8407	2.81692	24.573	21.3167	43.8842	40.3408	55.716	28.8333
7.18941	43.8074	68.7188	79.9547	82.2571	76.2532	81.7788	9.27499	50.4008	71.2013	82.6549	65.1061	77.6035	85.843	8.50422	19.1468	30.4617	35.05	38.4107	57.0692	41.5463
Data:
JC PyV:																						mPyV:																						SV40:
0 min	1h	2h	3h	4h	5h	6h	0 min	1h	2h	3h	4h	5h	6h	0 min	1h	2h	3h	4h	5h	6h		0 min	1h	2h	3h	4h	5h	6h	0 min	1h	2h	3h	4h	5h	6h	0 min	1h	2h	3h	4h	5h	6h		0 min	1h	2h	3h	4h	5h
0	70.9899	61.7703	75.4727	59.5504	64.3438	57.65	4.13756	15.6475	80.9683	92.7883	86.0669	90.7723	74.7225	0	61.8946	79.3651	74.6953	68.1453	90.0119	87.156		8.85521	10.603	35.8147	78.7993	35.2392	52.4337	50.8717	0.39809	26.384	83.2885	28.7138	15.141	20.1761	13.6398	0	19.4328	15.1118	17.6867	52.9606	15.0752	26.5961		1.70327	29.0141	87.3601	47.0287	85.2122	84.5138
0	69.7517	63.1823	70.5472	60.4862	72.8817	62.7283	1.46309	15.7706	88.8714	95.183	82.831	92.528	72.6602	1.23229	59.9155	100	76.3738	64.2566	90.4421	86.2535		6.52301	10.1035	31.4804	75.8187	40.4802	54.3956	48.8941	0.64185	21.8461	88.4035	21.8326	16.2109	18.9308	13.1782	0	25.3731	18.6239	21.8156	56.1403	27.9369	33.3698		5.16419	29.9553	88.9406	48.4029	91.1987	90.1989
0	67.2268	64.7073	69.8262	78.9753	74.408	65.2572	2.17172	13.7443	88.936	93.9383	86.8162	92.0435	81.281	4.74948	61.0575	67.7991	77.883	56.8952	89.8281	91.4373		1.88914	7.46102	32.2374	73.9816	43.1683	54.6543	42.9747	2.53885	18.4459	87.0612	22.0582	14.8862	19.2211	12.7559	0	25.2806	24.4549	20.7292	60.6198	34.7932	38.2244		2.98557	31.1335	91.4899	54.7861	68.1549	92.884
0.41551	64.6376	70.9595	59.4946	79.0038	77.6342	71.6062	3.05001	12.5075	90.9899	87.4762	87.5936	90.6845	90.1633	6.83713	60.5403	65.3846	78.7397	42.4178	90.6421	93.3944		0.47893	11.7915	38.4554	68.8477	43.9111	58.5444	38.754	4.45724	17.6332	13.9862	22.6876	12.6399	16.8636	12.7942	0.0654	25.6104	30.9835	31.2554	55.0459	39.5909	46.7279		0	28.4666	92.7624	64.4556	63.0749	86.7029
0	57.574	76.9992	45.6329	92.8967	80.8542	76.5738	2.57657	10.6663	86.3338	74.4976	95.3426	90.7761	66.0283	8.21221	56.8874	57.3668	80.3128	38.6728	90.5091	95.9652		0.59193	14.1235	34.4601	66.6875	43.7089	59.6237	90.0768	4.80312	16.8925	10.8778	21.4008	10.5904	14.9707	14.0641	1.59778	19.8308	34.8924	33.1028	56.0984	47.2264	46.6627		5.86988	31.2547	93.2195	85.7432	64.4025	80.7184
0.28329	49.6414	55.1994	40.1721	95.1349	81.932	78.3927	6.37584	9.09941	76.7471	50.6768	89.7355	90.9685	65.5126	10.5597	49.9057	57.0346	83.6839	13.5392	90.1217	97.663		3.58566	33.5815	32.4279	59.56	46.5052	51.761	91.3074	4.70322	14.8766	10.7243	16.3401	9.92076	14.5563	16.6607	4.64387	12.9165	37.9415	37.553	54.4665	54.2864	47.1133		14.8455	20.5255	92.3412	88.027	65.0011	94.6673
0	34.1341	54.8186	65.0191	97.0629	83.6498	80.6927	15.9664	8.09552	71.885	71.9036	89.0648	90.2427	76.9697	7.72532	39.8738	63.2867	86.5846	14.112	88.7688	71.0646		4.62329	32.3506	43.3591	88.103	43.9886	54.5237	88.7138	5.07645	12.1724	11.1607	36.0921	10.2014	12.5	9.90012	9.77951	17.1369	36.051	42.3469	49.1564	55.1351	44.5401		0	18.3084	88.5189	92.2137	73.8639	76.0754
0.77519	49.1372	51.8546	64.0792	82.166	80.633	76.4304	32.6531	7.49693	70.3627	73.649	78.2857	87.2185	71.2031	6.60793	34.5214	70.8868	91.5577	30.2392	84.6728	74.1277		7.84314	31.7975	37.966	84.9285	60.2017	56.7392	88.6368	2.7459	9.35196	11.9584	40.6756	10.0127	10.7252	9.85481	18.6241	14.5946	31.7147	50.3169	46.6667	53.9363	40.7253		3.42176	18.5746	87.7876	91.9733	76.1661	77.0552
0	55.6099	46.6881	65.8592	81.3302	85.5782	81.7319	8.9559	85.6316	65.2797	80.091	88.0059	85.3804	71.2874	6.48855	35.9734	72.1781	93.6672	28.0868	85.0676	76.8812		3.66089	33.3624	40.7419	83.8251	60.3554	60.5405	83.8511	2.33978	8.30189	9.29955	41.6234	48.1408	10.0681	10.1929	24.2588	11.2934	25.3192	50.838	50.8886	53.7209	60.6158		10	17.6603	47.8533	61.6152	80.8262	64.7738
3.33333	57.9743	48.6332	59.9679	82.1229	90.0538	82.1647	7.16718	87.8466	60.9602	82.0242	92.598	82.2325	77.4161	10.4762	33.1595	74.8561	95.6085	25.5499	83.3584	80.0227		17.2023	28.5931	41.2297	77.2882	59.3628	60.9115	83.6804	0.92308	8.49833	7.99911	37.4221	49.0816	9.80291	11.5797	26.0988	8.84465	18.6629	44.5676	50.7645	63.2348	73.3333		6.85921	19.4562	64.5071	53.4725	83.1734	66.1326
0	52.3414	53.405	58.1694	81.1077	88.9124	78.0591	4.17755	84.4081	57.6657	85.0982	96.6453	80.137	37.6805	11.6219	23.5569	80.679	87.6968	18.6858	77.9303	84.5877		11.6731	25.869	39.9751	81.2314	58.8623	61.3589	66.3234	0.51177	8.08252	6.75685	33.2503	56.003	9.31783	13.2655	28.7066	8.12484	23.4375	34.3242	31.4482	69.8432	36.3445		3.20334	21.3365	73.2784	40.5281	82.6257	82.4405
4.91803	51.6135	71.1218	89.451	79.2793	89.117	73.8686	0	78.1943	55.5705	78.7674	97.3894	84.3581	94.4329	12.4873	8.42105	84.6701	83.713	65.2787	60.1979	89.7152		22.9787	26.3092	40.5249	65.0026	66.5112	49.0468	51.7251	3.18878	15.3503	8.22787	29.9604	57.2553	9.9809	14.6206	1.2218	0.51613	17.1429	31.0865	29.9782	76.7117	28.125		2.07715	21.4645	75.0684	31.265	59.4609	78.3758
2.58845	50.8625	70.9145	84.9784	75.3384	67.6116	68.5636	0	58.4774	54.822	73.1108	98.6275	87.5928	96.2421	10.8425	26.506	81.7201	85.5614	76.6242	59.1762	93.1186		37.751	26.1407	34.8796	61.0075	70.1038	51.1741	43.5968	5.6	14.1668	9.19436	24.3598	16.7633	78.388	51.9656	4.79452	5.19849	21.5008	30.2592	28.1992	84.4683	28.1385		15.2558	20.1062	69.7821	28.6859	64.0841	80.7762
11.2052	74.0125	75.1368	84.901	79.9587	82.8107	58.7215	0	32.1327	51.6191	73.4418	96.3008	88.6358	96.9664	6.814	67.1249	81.4136	85.2462	63.3155	59.8839	94.6797		23.2394	25.6733	23.7167	58.7891	63.1803	57.6161	45.0821	4.9904	13.7663	9.05144	51.3963	16.4722	73.894	53.9577	6.85375	5.04018	23.8961	27.1657	23.1105	86.4328	26.7219		27.6936	14.6766	63.8658	65.3529	70.1037	83.2798
11.331	74.8641	78.0486	75.0032	78.9879	82.1315	52.5104	0	58.9965	59.68	69.63	97.4858	84.7941	95.0246	10.1539	72.707	48.2328	86.8106	50.0198	65.422	94.6351		2.45166	27.2168	24.2877	56.3316	60.6742	59.8425	44.3963	6.64137	13.167	32.3901	46.2582	14.711	71.4392	54.8632	9.40623	8.31099	23.8575	22.2798	30.897	90.1566	25.9288		22.5583	18.9902	60.5116	66.0922	69.9606	88.7909
9.80837	77.8981	78.6472	90.028	78.6473	80.115	82.9605	0	52.8552	59.5338	73.2296	89.2312	84.312	94.845	3.75218	78.4283	67.3229	89.4778	56.6176	68.4843	87.223		2.72851	26.4446	24.3065	56.5564	54.7413	60.3806	41.8845	5.56745	13.813	35.0624	40.5373	69.4372	65.8491	56.7836	12.9155	9.60108	18.1258	17.4713	28.0214	92.4327	26.9576		2.67201	19.9363	72.5399	65.6609	67.4175	79.7366
10.4494	77.233	83.5429	91.3098	77.385	81.4759	82.8055	0	50.3186	70.4002	69.2263	71.2168	86.1401	91.8667	5.13627	78.6658	70.6687	90.0569	59.8079	70.4037	88.7686		2.87627	19.1802	25.1914	53.5994	53.2438	60.123	35.9836	0	12.9292	24.2483	32.238	74.0704	60.5432	51.3183	15.1394	21.1318	12.7164	11.7763	25.8326	92.8072	28.4179		7.29711	18.6567	74.0613	65.5723	61.8445	78.7534
11.4258	74.9778	80.1367	82.3633	83.1191	80.6395	81.753	0	46.9918	73.0769	71.7349	55.1385	88.2055	72.7331	10.6957	69.2662	72.9646	65.6621	65.4527	78.9021	90.7685		2.86538	31.1702	25.5818	46.4912	48.8549	59.6109	32.2943	0	12.878	16.6948	37.9826	72.8513	66.1351	48.4976	7.78745	16.0714	8.37408	12.1311	21.8032	94.8448	26.4286		0	20.5197	67.1774	69.3047	45.2585	79.9107
0.68393	66.9378	78.1512	82.8016	91.0623	82.1429	79.2753	0	44.2738	60.5035	47.1819	51.0608	91.2704	86.2859	7.82209	60.2248	74.0523	92.5583	68.2868	73.4586	91.3025		2.11464	32.3331	30.6268	45.8761	45	51.4641	33.8725	0	12.9024	13.3024	25.0748	17.4558	65.8073	56.8134	9.51711	50.7631	13.6709	11.8615	28.9469	96.3421	30.7884		0	19.28	73.6975	69.8874	47.6307	83.6369
4.63087	74.3267	76.6084	83.0031	92.3832	88.4156	75.1942	0	10.6608	58.8918	52.3352	54.6815	94.5958	89.2468	7.08155	44.4958	76.7607	92.1693	15.4989	99.6109	91.5102		1.4958	30.3044	17.4771	60.2981	46.9203	42.0285	37.3295	0	19.8259	9.53716	19.1798	20.897	72.6024	56.9731	9.92768	58.9253	11.6992	14.7615	35.329	17.293	22.3855		6.66667	52.7536	79.2851	67.6689	50.5664	83.0145
3.19149	77.0289	71.7211	84.3393	94.9964	80.5027	68.6445	1.0929	10.4858	61.294	52.1454	55.7835	93.4278	93.3967	9.21474	34.8401	76.0574	92.3411	13.5061	91.7933	87.7236		2.17096	29.8693	18.6939	68.1376	42.9286	43.0017	36.7329	0	14.6857	8.33651	17.2711	17.7053	78.9558	54.515	7.74734	48.4938	9.83021	14.273	43.2087	22.4322	24.541		0	53.1061	86.1411	55.0239	54.6178	80.2128
3.66184	78.4801	66.3204	85.7163	97.6515	84.8792	63.6494	12.2093	9.20462	63.8653	61.2026	58.3573	92.177	95.253	9.07407	31.1111	78.512	90.8219	17.9417	47.3424	86.1999		4.28965	31.0489	20.5528	64.7139	36.6169	59.5173	35.6696	0	12.0454	20.8285	18.4399	47.1657	70.3016	52.9352	6.87204	55.1348	8.38658	21.6472	47.3289	30.327	21.8559		0	44.3021	84.0595	58.5642	58.3981	76.5174
6.72414	76.4415	64.7946	89.4244	94.8171	86.3312	56.0467	0.76336	8.81547	61.9818	61.0755	72.4844	74.3703	96.9402	11.236	49.4505	79.9578	75.0917	87.5199	90.3606	77.8926		6.81466	31.4481	20.3719	47.0322	35.7523	61.3602	29.1407	0.14124	14.4205	15.5785	16.8723	46.8731	62.5945	47.4808	8.5176	9.27835	43.1071	20.1195	50.702	38.8064	22.5489		2.03046	37.7229	31.8248	59.6104	68.6374	82.1282
6.18834	76.8046	64.6979	78.8831	84.4507	86.7633	80.7256	29.0698	8.97297	64.643	50.9533	74.0945	74.5541	98.6765	5.91549	33.518	84.3231	79.7686	97.0646	86.5303	77.2171		14.5833	15.1775	20.3465	54.8548	24.4351		27.2916	0.07429	22.1908	18.0379	62.5999	45.343	49.2204	44.7196	8.69955	3	46.3056	36.0825	46.2019	43.4707	27.4425		14.5672	31.6294	31.7649	64.7709	64.6242	85.1408
	73.7533	61.6377	80.3383	85.7399	85.0873	83.7357	0	11.4019	73.6141	85.1789	69.3113	79.3484	97.5628	6.18956	43.617	82.8972	81.9715	66.7795	88.3025	79.8387		10.5719	12.0824	19.5301	58.3108	22.3301		46.7049	0	34.8939	14.1987	89.3542	44.0362	18.197	20.4647	9.12409	7.19823	48.859	43.7716	39.8066	48.7916	51.993		16.1473	27.6346	31.5415	70.3187	67.0671	86.6556
	70.4175	53.1155	85.5597	86.0959	87.9138	86.2098	0		80.4262	84.5259	61.1489	86.1618	96.1586	1.73267	34.0351	80.1951	86.6107	65.1152	91.9737	64.057		7.00855	12.7932	21.6694	66.7765	55.184		47.0222	0	39.1613	13.9345	84.0691	34.9908	58.362	13.6298	8.00439	1.87793	49.9135	47.5771	21.1161	53.3118	60.414			22.6297	30.27	75.0363	74.5917	87.7756
	69.2414	83.7461	88.2589	87.2039	88.3382	90.1868	0		83.9782	85.3448	51.914	76.4308	97.5991	1.93299	46.364	61.0179	85.8892	77.0846	89.8913	90.8705		5.82524	13.8173	27.7816	77.5411	48.9191		49.2519	1.2333	36.4567	11.1929	88.6502	22.2098	61.1688	13.0626	8.32738	1.89825	49.0252	44.5351	22.8117	54.4666	62.2193			22.8142	31.7362	40.144	82.8577	82.5546
	67.9288	85.9617	88.546	87.2401	54.2465	92.2088	0		84	82.6589	46.1502	91.0486	83.8152	21.0823	46.8665	65.0764	81.0637	82.4507	90.2814	90.7929		13.9394	14.7968	20.8344	41.63	48.9128		56.8783	5.76923	25.075	9.62973	83.4636	79.8698	65.8414	11.5662	6.52681	3.29949	47.3285	50.0894	23.626	56.026	70.0659			22.597	35.3349	40.9882	81.2648	86.7359
	65.9699	86.6377	85.8765	90.9394	52.559	91.7019	0		79.489	83.1097	74.7842	72.2181	79.0767	16.777	47.4623	45.9904	79.5015	84.7434	88.5808	93.3025		8.58311	21.3277	21.67	36.6933	53.2493		60.4871	5.85413	16.8038	26.7773	80.668	79.8024	73.3576	12.182	4.63753	9.26443	42.7122	50.3817	29.5028	58.8076	64.4807			24.3358	36.5467	44.4688	75.9464	87.1907
	64.127	86.3765	87.1809	51.9857	49.0182	92.824	0		83.2022	81.2092	71.9784	69.9264	76.9908	14.5505	46.8962	66.6091	76.0951	87.1021	90.6398	95.0383		13.3333	11.0139	21.5647	33.9122	56.2276		55.3532	3.52609	13.8027	25.5694	93.234	71.3668	13.8742	10.7657	4.17604	15.1891	37.1743	45.6	40.4261	67.2465	56.5851			28.6308	57.4218	46.6657	71.3409	86.7746
		86.8489	88.8544	54.5395	43.9321	89.3917	0.85139		82.3695	86.6492	68.114	92.4491	82.3819	14.6433	44.1283	65.774	81.6437	93.1457	23.9163	94.8887		0.23866	12.6588	19.5808	29.0752	54.3522		82.4926	4.36803	11.5129	20.7842	91.979	79.2429	14.1382		9.43267	19.3022	34.1808	38.8235	40.2827	40.4611	61.4545			40.3628	59.3434	50.505	69.2899	86.4792
		86.8962	90.9788	53.3804	58.7087	91.2254	1.10785		80.4262	84.9256	58.9244	93.0032	74.4458	14.3433	40.7219	66.8906	83.2524	91.1424	22.4601	95.3663			12.018	19.4337	79.3503	33.3333		78.9228	4.20561	51.0842	21.5852	68.1298	77.0347	14.1612		8.26514	17.6236	21.9822	39.6226	47.491	49.1748	67.734			65.8093	62.4761	53.0159	84.3992	81.0381
		51.484	86.6934	53.4059	99.6421	92.3638	0.74488		81.8709	86.7858	51.5614	96.4619	68.7034	13.4255	41.8499	69.3666	75.6001	87.8693	60.2476	96.1112			13.0024	23.1457	80.3316	49.8865		72.5575	2.70677	54.3325	15.5904	71.1783	72.8629	86.3939		8.8807	12.135	38.8158	31.6017	47.0185	57.7047				66.2176	67.9222	54.0026	85.0615	78.4888
		50.6059	88.0056	80.4968	75.5832	93.4095	0.51282		86.2202	90.3879	75.4442	95.5576	60.8327	14.8017	40.8183	72.6166	87.0069	78.7443	61.4869	98.2783			8.02406	26.1576	76.5032	46.7148		75.0048	0.42093	59.3857	13.7116	72.5126		88.9962		7.96508	8.37438	38.603	19.6454	48.9438	64.369				64.0211	73.1454	82.3818	86.9456	78.5159
		49.6813	87.8053	80.7922	72.2606	93.4593	0		84.4894	90.8021	64.557	94.9115	75.3961	14.0247	39.4721	70.0049	90.2378	77.3578	70.1184	97.6223			7.10808	26.3288	61.3014	49.0671		68.4969	7.49064	57.6407	11.1063	68.7119		91.8506		8.97063	9.55691	41.4014	24.1792	48.5061	72.2741				58.5774	66.7951	82.8697	86.448	76.0925
		48.4852	88.6287	69.5446	70.6421	93.3653	0			87.0704	80.5935	93.7296	82.2075	15.6598	38.5598	70.0297	90.8461	77.4015	82.6435	97.2182				27.8362	51.4946	45.865		70.2132	2.93255	57.1895		13.9708		88.5178		7.96187	42.2785	42.096	24.7538	45.6637	72.9011				53.84	68.2723	85.3176	88.7755	88.8104
		45.247	88.4905	54.8564	65.272	91.6449	0			83.6326	85.9578	95.9974	92.2635		37.7757	66.998	86.4144	77.7837	83.6653	97.4757				26.0991	39.3022	42.3368		68.8372	10.376	57.6647		11.8315		89.2443		7.59901	44.7403	42.2364	28.9937	38.7405	68.5236				49.2039	67.6333	89.4365	90.1446	91.3243
		52.3698	86.7331	35.3828	66.2498	91.8139	0			81.6362	87.517	91.8352	95.6534		48.6303	71.851	85.1488	71.8572	84.9724	84.5608				25.0456	63.8143	28.6818		67.7781		64.1447		39.7259		78.1652		6.97674	51.3376	38.637	32.0852	25.5934	81.7453				41.3728	63.0863	89.6867	88.805	90.3841
		52.7476		72.5636	60.422	90.3445	10.6195			85.7719	88.4802	87.1019	95.0029		50.0426	70.3545	80.4586	75.2893	84.941	87.0341				23.3968	63.9213	21.3146		68.4563				44.6723		73.3665		5.41401	55.0398	37.5294	40.4938	24.0288	82.6713				45.6823	53.5581	89.7827	90.7153	89.9138
		78.3921		78.6322	62.419	80.1152	2.46914			92.1774	87.5898	84.9505	95.4988		55.7285	67.7031	84.947	66.9378	85.9497	88.7786				44.1885	64.8134	23.4344		68.8889				48.2258		84.2082		8.71003	52.1261	43.6067	38.6926	27.4982	85.1064				44.1421	38.5307	74.0111	93.1307	87.1063
		77.4911		75.0845	65.8581	84.1881	7.14286			92.2487	82.9377	87.0793	93.4977		57.1951	64.3988	91.6905	76.0971	84.8993	88.684				44.0856	65.3098	21.6657		73.4797				48.5615		84.8024		8.37887	39.1427	41.3838	29.3233	32.8259	75.8415				43.0818	30.0752	81.4605	93.7032
		75.1074		70.0173	63.7076	85.8186	11.1111			90.8351		90.5817	84.2398		61.4589	55.6993	96.5011	78.9748	81.576	86.3208				46.6543	66.7886	23.5034		78.2528				37.1127		85.4387		5.24601	35.413	40.6375	41.1765	27.4383	40.8227				39.5257	67.6064	83.8684	93.5867
		69.5156		67.2344	62.8921	85.5054	0			92.03		88.7594	85.902		69.7	79.3938	96.5517	67.2988	75.9809	80				50.205	66.3552	21.5017		64.2844				26.8477		84.4324		2.01218	28.4229	38.8739	48.6339	20.4432	54.0827				35.8396	68.8944	80.6803	91.7388
		65.5798		55.7201	70.4913	83.8902	0			92.7801		84.4151	88.0467		74.7079	77.7799	86.8248	86.3421	87.484	75.4257				50.4084	67.4827	23.448		60.0592				23.7383		80.8162		2.80516	19.3019	37.3081	23.2233	42.7096	59.9032				34.4641	69.5614	82.4053	86.1297
		57.342		89.2474	77.5036	77.78	0			89.4389		86.9623	91.001		78.2078	83.0283	87.1515	92.8276	81.421	71.0695				41.3595	66.7533	22.3122		54.9605						80.697		3.23887	6.20253	6.6787	34.4399	45.073	53.3821				33.6217	68.8884	80.6463	84.4183
		56.309		88.8554	84.4946	78.0184	0			85.0086		87.768	88.2081		78.028	90.0354	87.7263	94.6736	82.6647	67.5666				9.05212	69.9079	17.1553		81.4286						84.3081		3.91521	18.2368	9.4602	34.7357	56.752	40.7719					63.5791	59.853	81.5307
		65.5321		86.2963	83.3166	74.7704				91.0858		88.4334	90.8587		70.0844	90.1809	90.7156	95.075	84.918	60.396				13.0398	70.9833	25.8867		79.9409						84.6077		4.79958	3.85431	9.40695	33.3747	30.2161	49.8704					58.9456	55.3039	78.3715
		63.1818		84.0581	80.6814	70.4477				84.3005		85.3428	87.2454		54.842	86.7971	79.1386	94.1191	87.6929	50.4609				14.6607	70.9805	23.1935		75.5587						79.386		5.38536	7.51736	6.47845	40.0305	22.0316	46.9036					54.8757	47.8743	80.7539
		62.3043		81.427	81.6119	65.2999				89.1822		84.5647	89.6523			81.2729	78.0854	91.6149	89.2633					15.5644	71.8813	19.8356		79.6437						82.2574		8.88203	8.49903	2.83688	40.009	50.6354	49.5926						40.0623	77.4347
		61.5783		84.0845	80.4568	57.0882				90.498		80.7376	92.0797			76.8219	81.7055	82.078	90.9007					17.6312	60.8958	15.7398		75.2867						81.7499		18.5266	20.233	9.22242	40.5562	20.2697	39.9098						33.4608	70.4466
		58.9993		84.0463	77.3778					90.9844		82.4907	95.617			67.1653	62.9859	80.4008	93.7583					17.049	61.6212	15.8645		75.8649						66.6317		26.3782	23.2617	19.3154	30.4539	28.1401	45.7496						30.6359
		73.483		83.4953	77.6181					88.7776		80.2718	95.1817			25.4642	68.3889	72.6089	94.3314					15.659		67.1981		52.6767						53.6938			22.7321	24.2424	11.0009	36.1996	15.8818
		74.2284		85.4805	77.9333					89.9234		70.5604	94.561			8.44165	53.1311	62.8099	93.8348					40.2243		66.4457		50.3241						50.2466			23.1008	25	8.84354	35.667
		74.4311		82.1487	85.5764					92.7756		80.0329	95.4757			7.23805	47.3616	42.4672	93.5113					40.7873		67.3666								44.7412			20.0204	46.3687	8.53531	37.6868
		72.9243		89.2769								85.2876	96.1967			6.14671	65.2925		76.3303					39.9832		68.9591								37.882			10.1913	47.7901	9.38335	36.2308
		69.362		99.6708								84.6927	98.8932			8.28816			84.3662							74.7604											6.38507	53.5071	42.3621	28.9418
		68.8692		92.1438								86.3785				76.836			88.7177							86.4965											6.18713	53.9674	50.0879	29.9876
		67.5716		92.5146								86.8821				79.5988			89.4984							57.8974											11.7647	47.6353	59.1843	34.9943
				92.3535								85.4807				81.375			91.6975							51.8153											10.2972	44.7607	62.6906	26.07
				87.7342								82.4592				86.1718			81.8315							64.8163											13.1615	37.2026	68.7771	28.8357
				92.0153								83.8439				87.6117			74.0761							52.1248											12.2316	35.0515	64.72	25.0479
				99.1612								86.1836				87.2531			39.9779							60.4995											21.0949	37.5362	61.6818	21.1351
												87.9268				87.2935			38.7743							66.9478											25.725	35	61.9129	29.5771
												89.2534				89.7978			23.7635							74.2482											29.7546	32.3725	54.2839	35.1236
												92.312				90.9381			19.9658																		31.9375	28.0665	48.3827	46.6667
												87.7393				95.451																					36.3799		49.1996	49.7031
												86.3197				96.5859																					30.9524			59.3645
																97.2948																					15.4076			61.0541
																69.5288																					4.79303			42.2558
																91.3329																					11.2219			38.3164
																																					7.24852			72.8948
																																					5.02283
																																					10.7195
																																					15.1936
																																					18.6781
																																					21.5843
																																					21.7839
																																					14.6759
																																					13.1218
[truncated: 15 more columns]

## Sheet: Figure 2
PREM colocalization events/cell						% of coloc/cell
	clathrin	caveolin	neither			clathrin	caveolin	neither
cell1	4	10	14			14	36	50
cell2	5	4	10			26	21	53
cell3	7	34	50			8	37	55
cell4	8	9	19			22	25	52
cell5	12	23	30			18	35	46
cell6	6	13	33			12	25	63

## Sheet: Figure 3
Lamp1 and GEM colocalization									Time (h)	mean	sem
									0	5.69387	0.43249
									1	17.997	0.09021
Means:									2	21.7056	1.29924
									3	24.3839	0.88078
0min	1h	2h	3h	4h	5h	6h			4	26.5179	1.62613
4.91386	17.8255	24.232	26.1171	28.593	30.3275	30.4609			5	29.8393	0.80268
6.40764	18.034	20.9687	23.7904	27.6492	28.2708	24.8836			6	27.2029	1.67702
5.76012	18.1314	19.9162	23.2444	23.3116	30.9197	26.2643
Data:
0min	1h	2h	3h	4h	5h	6h	0 min	1h	2h	3h	4h	5h	6h	0 min	1h	2h	3h	4h	5h	6h
0.66225	10.9857	20.5701	11.1465	22.7385	21.4726	18.0283	3.30707	20.6061	37.5321	16.0645	16.668	43.6316	25.4124	1.98085	12.3527	15.8222	24.4383	13.2881	40.5817	20.2388
1.40171	11.2866	21.1006	13.3763	28.1724	24.7707	20.3843	3.22114	20.0191	38.9935	16.2082	17.8538	42.3828	26.1591	1.51471	10.9964	15.5695	24.2661	14.2667	43.576	20.9697
2.39804	10.7558	26.5626	15.5898	31.6107	26.1272	24.3593	3.82366	18.4893	40.6043	17.147	18.5613	39.6024	27.2532	2.979	13.2296	15.325	24.1922	15.7075	40.5574	23.6078
3.81991	10.8087	29.0247	17.2512	34.1031	27.9335	27.704	3.96468	17.3389	39.8169	16.1582	18.6541	38.6654	26.7636	4.12973	15.146	16.3844	25.3138	14.3607	38.0749	25.0942
4.15148	10.4909	30.8454	17.6516	35.8488	29.7892	29.8466	4.48673	18.162	38.4977	15.3874	18.7249	38.2815	21.8762	5.0249	16.0723	17.3129	25.8689	12.7001	26.0175	26.4356
3.24181	9.48389	28.5034	17.8775	35.0751	29.1216	29.5968	5.26667	18.2777	36.7	15.6868	19.0091	41.8365	22.7272	5.80834	15.8506	18.7509	24.5405	12.9352	29.3064	25.7895
2.62948	14.9617	28.5681	21.2578	33.4744	26.9674	27.1145	5.23526	20.1504	33.829	14.8519	20.0531	51.9228	24.682	5.95483	16.5923	20.0616	20.2705	14.2172	30.7367	22.5121
2.65287	14.9897	20.3012	22.6797	31.6466	29.4026	25.4517	5.15841	19.7601	18.2617	14.5746	19.2486	14.9995	25.1155	6.07941	16.0175	18.9345	13.611	16.6284	35.0275	22.4074
2.14336	15.2261	20.581	27.2372	29.5614	34.0012	25.9295	4.9901	20.6683	18.6077	13.5531	20.1086	15.7754	21.842	5.54058	14.4587	14.7164	27.8309	12.0816	37.4042	23.4876
2.40768	17.5578	23.1171	30.9737	28.83	38.3234	26.6704	6.97922	20.717	18.0149	14.8998	39.4613	16.9705	17.6166	3.53303	14.2005	15.2561	36.1733	27.6743	37.7679	28.475
1.32641	18.4692	27.5036	32.1694	20.5537	12.1592	27.5937	6.51922	12.2889	16.7882	15.0589	29.4606	18.0178	15.3236	4.72623	22.4981	16.4994	38.9348	28.8223	20.4688	41.1935
2.675	16.7884	31.0177	31.8443	23.9567	13.9304	29.6714	7.08139	14.5663	16.4029	17.9965	33.647	19.2805	25.7841	5.2252	24.2838	15.6685	44.1582	29.0628	18.1202	38.9291
4.5604	15.8048	33.9159	38.1675	26.9031	17.2309	31.6984	6.83417	16.663	12.1186	18.0436	55.7252	20.4592	25.7316	5.3459	23.7374	14.4558	36.9711	29.9757	27.3323	14.8937
5.08768	14.1863	31.8297	10.8746	30.6638	21.4159	35.5063	6.37376	26.7921	12.4519	18.2072	68.2348	21.097	24.8609	5.86176	24.1651	23.0599	38.9963	31.7777	19.2386	16.8707
6.08007	15.4189	29.0407	12.7874	16.5363	25.3898	51.5989	6.7971	27.9585	11.5046	19.5788	77.9939	10.9302	23.7331	5.61184	21.7603	16.515	12.1785	32.9513	17.3146	14.737
6.61379	17.6987	18.6274	11.8677	20.5006	20.8545	51.1695	7.35747	24.9207	10.58	18.7257	72.4926	13.7942	27.8534	5.70236	18.9479	17.1651	12.4057	12.8921	16.7038	8.57035
5.87561	19.5466	27.7797	14.0306	23.9025	45.0135	52.9858	7.24807	15.1062	10.5132	20.6146	15.423	15.5374	31.7946	2.22394	14.7512	20.6818	12.4305	13.2509	16.7264	12.2285
6.32214	20.2144	32.8788	18.1696	26.0002	49.0851	54.0729	6.97523	16.8543	11.986	20.9128	16.121	13.0001	32.5662	2.86908	14.3378	22.2534	12.3413	12.587	17.6467	15.0596
2.67826	19.7417	36.7043	18.4354	27.7707	52.3376	45.0887	6.38934	17.3494	12.4845	20.6405	16.5738	8.64938	25.4124	3.86744	14.8074	23.1955	13.5505	15.3996	45.4737	26.7823
3.17664	18.082	21.0066	23.1185	25.8246	57.6866	39.4804	5.90313	17.9319	14.9586	27.5266	17.6029	35.9869	23.5208	4.67243	14.2795	28.4411	13.8098	13.0925	47.9575	31.1127
3.82262	16.8984	22.4119	28.9289	30.068	24.0706	24.0237	5.37866	18.4261	16.369	26.5342	17.8442	35.4969	24.4997	4.43405	13.474	15.7691	13.8671	13.4154	48.1523	35.287
4.96335	13.0394	22.7152	20.6509	33.0618	26.1922	25.5944	5.00712	18.4707	17.8276	26.4233	15.2167	35.4106	23.3478	4.73787	11.2069	17.1347	16.7183	13.2552	51.5667	36.9251
5.86981	18.5511	22.8097	23.0202	34.9908	29.1202	25.934	6.13781	18.1136	18.5897	27.213	15.3984	36.0069	24.4686	4.61918	22.4096	18.6595	17.9041	13.2709	22.2928	43.9193
7.87833	20.7811	22.2206	28.1846	33.7439	30.3075	25.6062	6.56804	17.052	19.0786	27.7981	19.5304	38.6156	22.3295	5.07656	24.0042	19.5985	18.6731	39.6503	23.7865	16.9877
10.12	21.907	20.3513	30.2444	29.2874	31.3889	26.2378	7.72578	14.1539	18.676	27.771	22.8551	39.7316	27.5715	6.74228	22.6587	19.191	18.3658	43.533	24.3817	17.5561
11.759	22.8325	19.2434	29.8283		33.7144	22.3374	9.52367	14.9253	16.7109	27.3557	22.7642	22.8182	22.5558	5.83655	22.1018	19.3513	16.9953	43.3021	26.4448	19.1657
4.28486	26.8032	19.7546	26.9285		29.1117	24.7163	6.87735	16.3996	17.6038	26.4585	21.3009	25.3345	22.7181	6.65112	19.018	18.8528	27.9769	20.4329	28.8003	20.4336
2.0547	29.8807	18.9803	25.048		30.8316	28.9171	6.31739	17.4459	17.3775	26.6573		27.794	24.7738	7.7064	17.606	17.4474	25.1712	23.3395	33.2093	17.1155
2.38904	14.429	17.5286	29.9283		33.7685	38.2655	6.90545	18.6748	15.573	43.7508		29.3539	25.663	8.94452	19.1983	32.1489	26.7853	26.0569	31.6203	19.2495
2.34181	13.9843	16.3725	32.0859		38.3067	40.2754	8.13632	17.5096	14.9701	47.6191		27.378	28.7566	6.14315	19.7693	32.5388	30.2292	29.3831	31.303	21.7187
3.26556	13.4294	20.6874	37.3413			39.7975	8.71079	13.9266	16.755	48.5889		27.3685	28.68	6.48143	22.6798	35.6754	29.081	33.4375		21.6515
4.48397	13.1701	21.5465	39.681			35.814	9.00253	11.5548	17.6662	46.7221		26.4851		5.80732	23.8887	30.6001	26.1078	37.4082		21.7932
6.36023	13.0278	22.0705	37.1711			20.9691	8.96812	13.8496	18.1925	44.7429		40.3214		5.28853	25.3638	14.8317	26.1228	26.816		20.9763
7.93211	13.0092	23.4281	32.6161			21.9449	8.34742		17.7392	44.3474				5.6706	21.665	15.3592	21.0459	29.3586		21.8329
2.45765	22.1654	23.5429	27.73			21.0391	8.39344		16.6499	41.9554				7.60847	14.438	15.7032	21.2574	30.3563		21.601
4.27985	20.5367	23.0677	26.7202			20.6562	8.59894		16.9705	38.3829				6.58439	15.5249	17.9354	21.8354	30.5032		22.656
4.83331	21.1079	21.6625	27.489			22.1731	9.23294		17.4021	28.0847				6.15855	16.2669	19.3248	22.6658	30.8466		19.5512
5.32767	25	23.0156	27.0859			19.2608	9.59389		16.6286	28.7236				5.22579	19.6282	19.7619	27.1108	27.8049		43.2674
5.11662	32.616	24.9432	27.723				8.9734		16.7782	27.3581				5.01644	18.6717	23.1481	30.368			39.3324
5.89823	26.6344	25.7075	26.444				6.47071		16.057	26.3262				3.59527	17.1976	22.195	11.0007			34.9314
7.52842	11.6807	23.9528	33.0879				6.67186		16.1945	24.3989				3.96912		21.8295	11.7881			20.2318
10.6199	13.7638	19.3401	34.2745				8.03194		15.7789	22.5927				3.55227		21.9012	10.6996			27.2747
5.23077	15.3447	21.6473	33.3245				8.27975		10.129	20.3512				4.45163		21.3686	19.4414			43.1716
6.08028	14.8863	21.0916	34.4154				5.46432		9.32755	19.4933				4.42704			20.2872			55.5313
7.19763	15.8636	24.3542	39.5445				5.17544		9.24574	20.1629				5.10286			21.6986			52.2496
7.28919	15.229	27.0256	44.0571				5.15164		8.28066	18.3073				5.08293			23.1837			28.2537
7.12742	15.5605	30.5566	22.5545				5.47411		21.0884	17.2636				5.43866			24.1797			32.3627
6.43074	15.5685	35.0816	23.4033				5.29955		48.9083	14.2396				4.99467			25.4204
6.57884	15.0063	20.6576	24.2796				5.71477		35.4975	14.7714				6.29521			25.2126
6.26654	14.6004	20.9734	25.2902				6.26146		34.2225	15.6053				7.00622			23.7546
	14.2265	21.6952	26.3828				6.43078		33.8092	17.3569				7.54884			20.7225
	18.6703	22.8777					7.21938		34.4198	16.4366				7.85037			21.9699
	19.9196	23.4699					8.02884		40.1747	18.3022				8.21054			25.5659
	22.0705	24.8592					8.33804			18.7564				9.31986			28.7112
	23.5216	25.2992					6.77418			23.9425				7.8187			31.0448
	23.3111	22.5735					7.44489			24.3				5.453			32.6902
	23.7942						8.64841			24.8184				5.66681			31.4165
	19.8274						9.74834			21.2084				6.18059			31.1026
	21.5929						5.52737			21.8306				6.20374			22.1408
	20.617						5.23351			20.7275				5.6435			21.958
	23.2763						5.20679			22.842				5.01301			20.8171
	24.551						6.11982			22.5666				4.98176			20.365
							5.98181			22.6193				5.69478			18.6606
							5.44707			24.5601				6.42019
							5.68158			24.2863				9.28247
							5.02041			24.9124				7.03377
							4.97682			23.8221				4.33865
							4.87796			22.6246				4.11406
							4.85673							4.94541
							5.08856							4.45414
							5.89198							6.9082
							5.92383							6.78586
							4.82915							7.53725
							4.48268							6.29185
							3.35824							6.07862
							3.92216							6.20758
							4.25336							5.64773
							4.17341							4.63212
							4.59888							4.6038
							4.55574							4.04458
							6.20531							8.88736
							5.67992							8.94954
							6.05199							8.51303
							5.71617							8.18341
							4.73162							9.7372
							4.42969							6.73422
							3.87485							6.05965
							3.90138							5.66181
							2.81679							6.45352
							2.34862							7.01855
							7.18397
							7.5044
							7.18993
							7.64821
							8.28358
							9.41616
							9.54996
							8.30586
							8.18428
							8.02205
							8.11815
							6.94932
							6.88369
							6.06039
							7.11288
							8.05707
							8.4085
							8.14237
							7.23557
							6.71929
							6.02372
							6.18738
							6.4696
							6.44948
							5.45276
							5.45558
							5.25042
							5.91429
							6.11952
							6.87136
							8.41725
							9.44153
Rab7 and GEM colocalization
									Time (h)	mean	sem
									0	4.28726	0.44232
Means:									1	13.5985	0.73331
									2	15.4291	2.32818
0min	1h	2h	3h	4h	5h	6h			3	17.7752	1.1681
3.86176	12.283	10.8776	16.4898	18.9688	25.899	17.0936			4	21.3732	2.84691
5.17169	14.8177	18.5561	20.1074	27.0452	30.9328	29.3104			5	25.793	2.99859
3.82833	13.6947	16.8534	16.7286	18.1056	20.547	22.0479			6	22.8173	3.54761
Data:
0min	1h	2h	3h	4h	5h	6h	0min	1h	2h	3h	4h	5h	6h	0min	1h	2h	3h	4h	5h	6h
1.06434	12.1304	9.77211	10.4677	14.4576	14.0381	18.3394	6.56942	7.10447	16.3692	24.3647	19.3615	12.0204	14.4136	1.08001	12.9335	9.61776	11.5741	12.0393	12.3843	15.1605
1.88317	13.4247	10.6034	10.7458	16.9269	17.7455	26.3328	4.74582	7.58225	15.0656	22.9278	20.5737	13.7006	14.9754	1.68772	13.208	9.62471	11.9924	14.1411	12.2531	15.9394
3.00764	13.0489	9.76754	11.3547	23.1952	22.843	24.3196	3.81493	8.07351	15.4503	25.5321	21.0206	15.89	13.2495	2.29323	13.4644	9.5471	11.9811	16.0207	14.314	15.496
3.29064	13.2854	8.91372	11.9155	36.1111	20.7506	23.6329	3.77037	8.04507	14.0105	25.7039	21.5107	17.0151	13.3549	2.60985	13.1394	9.47757	12.9574	12.035	13.1908	17.6125
3.77323	15.0674	9.25433	10.7707	16.1324	21.7158	23.8804	3.81843	6.79274	13.7958	12.3241	22.7684	17.0327	14.1863	3.11554	11.6868	10.0015	15.6	13.0166	13.2314	15.6671
4.78088	19.718	10.1773	17.0021	22.2668	22.2864	23.3832	3.81397	6.97196	16.1975	15.0494	23.4672	10.8987	15.3463	3.09197	10.1337	10.2477	13.9624	14.4276	13.3612	28.7253
5.15059	20.8201	8.02052	16.9709	25.7624	27.2088	12.2547	3.97292	10.3821	16.9545	16.5922	25.2923	13.0973	15.8555	3.30687	11.0309	10.4043	9.99673	14.6985	16.4468	24.1874
6.24351	7.72927	9.0036	16.0377	27.4145	24.6835	13.9917	3.98392	11.4453	19.4358	12.3565	24.397	37.0697	15.383	4.31112	12.2014	11.0291	11.1044	15.2299	15.7122	23.8647
6.22056	8.38948	10.1488	19.5374	23.6896	13.3069	16.5772	9.12343	4.62283	20.6808	12.6263	16.323	37.5155	38.9855	6.37396	13.5121	11.4643	11.1172	10.5829	17.3668	20.7001
6.05873	8.96104	10.3602	10.2443	22.8153	16.0517	19.7053	5.61386	4.81424	23.4929	39.5126	21.7192	39.2852	30.4157	7.56506	13.8421	35.2028	12.4423	19.8509	17.9934	19.309
1.5873	9.28387	9.78482	13.6003	12.6128	14.7338	13.4372	6.13385	6.3095	24.6659	25.0785	25.8904	40.6771	28.8776	0.71856	14.9749	11.5494	12.7655	22.4364	21.3117	21.5249
2.22649	9.776	8.4035	19.0014	13.0468	14.0717	14.3786	5.34664	11.1703	24.4377	28.0624	31.1685	43.041	41.9622	1.09645	15.9942	11.6018	20.0404	24.4951	20.244	16.0813
2.90323	9.85119	8.63362	22.5626	14.6519	13.604	14.9767	5.52626	11.4989	15.7271	27.4749	35.3624	40.408	45.2009	1.74639	12.5849	11.0396	12.1519	27.1374	21.7645	17.3378
3.09491	9.55909	8.72969	13.1505	19.7705	20.5385	14.1003	5.6228	10.4901	16.9369	18.629	33.1884	19.4377	42.9468	2.51168	12.9581	10.2167	14.1425	29.1554	12.1653	19.0602
3.83526	10.3095	9.99387	14.9196	24.832	22.0682	13.5442	6.38875	13.1044	18.8383	9.05708	30.3685	21.7115	37.0817	3.40064	12.5644	20.5168	20.7954	26.2156	13.3183	20.6322
3.65333	10.7502	17.5902	17.2742	16.1295	21.8407	14.1478	6.92313	14.9467	17.4436	11.2321	33.4564	23.5678	34.0324	3.9861	12.7746	22.1055	14.027	26.9227	12.908	22.0944
3.65163	11.193	17.8679	20.5131	16.6486	24.231	17.7576	1.3322	17.3846	16.4394	10.8612	34.2536	25.4254	31.7867	3.80312	11.322	23.4916	14.5419	13.0025	14.8041	20.5981
3.9748	6.34431	17.3997	22.2284	17.7796	25.0357	17.5005	2.59249	20.9728	14.3528	16.1301	28.7961	27.5628	31.0036	3.99485	9.97513	25.9923	13.6098	13.8411	16.5047	21.6579
5.41734	6.86803	17.6255	21.6997	16.8261	14.0848	15.184	4.10867	23.1151	20.3392	18.9955	32.0297	29.1129	35.887	4.00284	5.64054	28.7425	13.5025	15.1009	16.3697	22.1438
6.63391	8.03539	6.86955	19.4945	16.3105	13.8984	14.6708	6.17033	24.8339	23.1663	24.7627	32.8749	28.2817	37.7908	3.94027	5.34296	33.2515	13.7231	16.5945	15.3722	25.4011
2.41287	8.11056	8.19923	17.5311	18.0656	14.6446	16.1389	6.45467	20.7475	24.6928	24.9817	32.2929	41.9216	41.5716	3.33615	6.13861	32.5036	13.5605	17.4043	10.3695	27.1677
1.34557	7.48619	9.87159	19.4779	13.4428	17.8504	12.8894	5.84046	21.0743	23.6656		33.1178	45.0687	41.7742	3.42295	7.06822	32.1792	11.0998	20.0678	11.2157	27.9562
1.43063	7.86384	12.2581	19.921	13.7985	21.8853	12.4094	5.59219	20.6632	23.1549		33.6496	47.2101	38.0587	3.27295	6.28726	36.209	13.4956	18.7947	10.824	30.2963
1.78329	8.85264	8.77671	21.4474	15.1096	24.7097	14.7885	4.94314	21.5871	22.5234		32.7258	46.0801		3.29228	4.29129	11.1785	14.0055	19.6628	10.7676	31.8289
2.43055	9.61619	10.0666	15.2743	17.2754	27.2965	18.9991	6.15677	22.5692	14.2664		21.4413	44.3765		3.84795	14.7716	11.4518	15.7416	19.6523	11.2608	27.693
2.83768	11.0672	11.3569	15.0749	18.4292	27.7494		7.18208	21.3514	16.0302		22.6096	39.8636		3.89618	17.1634	11.4898	18.4366	20.8358	14.5756	16.4564
3.94317	12.6973	12.2431	13.8431	30.8863	30.9117		6.26595	14.3759	17.4978		23.9702	33.8834		4.43439	17.5431	10.7191	26.2506	20.2808	17.5739	15.5624
5.44221	13.301	12.882	14.6616	30.5359	29.8036		6.51919	16.0395	18.3983		25.396	39.1661		4.36223	16.6243	11.4162	37.8766	20.7248	11.6862	16.5684
6.31783	14.2119		16.8219	31.1445	28.2723		6.18141	17.1672	17.9188		25.2745	46.731		4.29184	15.7306	10.5249	13.8691	22.1527	17.262	15.7686
7.05052	15.4701		19.1162	32.9466	14.7968		4.13476	15.8686	16.3391		30.02			3.91462	15.8302	14.8793	14.4466	17.3217	18.0697	19.6355
1.49701	15.4573		20.3485	39.1934	19.3332		3.72048	13.4319	17.8676		24.0798			2.0578	15.8561	16.3329	16.2887	12.3837	17.4218	23.146
1.39785	14.8511		19.9462	42.5722	21.4434		2.50071	18.3977	17.3069					2.8224	10.4411	17.4333	18.3519	13.8775	11.2903	20.2366
2.74809	13.2628		18.0604	10.0522	24.68		3.21827	18.2883	18.1084					3.31648	10.797	19.6412	20.5011	14.1246	11.1562	27.4206
3.22882	13.8231		19.7662	11.6684	50.9104		3.66183	18.5473	18.0961					3.78022	10.5024	23.1158	21.692	14.6884	14.527	34.749
2.84726	15.0596		22.8469	11.7113	45.3557		3.48242	18.1272	18.3383					4.29599	10.9811	25.7435	14.1528	15.9266	10.1294	33.9984
3.3911	16.337		27.5183	12.1181	49.951		3.32432	17.9876	16.2414					4.42484	11.316	22.2791	14.3315	16.7295	9.19686
3.58852	17.7098		30.2228	12.9773	45.2116		3.39037	18.2764	11.1114					4.50137	13.3052	11.1645	14.6625	18.6281	10.2351
4.02819	17.9564		17.0242	16.3445	46.9384		3.4526	18.9129	12.9618					4.58842	14.4688	12.3792	15.5724	20.1794	11.0682
4.21393	16.9355		15.2021	16.8345	47.2974		3.71455		14.8939					2.73396	15.1206	13.3756	36.4281	18.9012	12.6705
4.80195	16.7036		15.3559	16.8508	44.1604		3.7843		14.8074					2.90713	12.3958	14.9029	15.5284	12.2948	42.1722
6.26024			16.1084	13.4889	43.9183		6.28837		12.9727					3.2916	14.8333	15.8038	25.0125	15.3081	45.307
5.56411			16.5176	11.2547			5.33217		20.3194					3.85355	18.6755	15.7073	25.2188	20.6037	46.1912
6.70198			16.5745	14.8893			5.19994		21.812					4.22628	22.4424	13.9325	24.3609	22.8543	45.8657
6.0808			17.7911	17.2897			5.27192		24.4819					4.19458	21.9674	12.0634	23.1467	26.3045	42.631
5.74322			13.2027	16.262			5.10885		25.7519					4.07342	22.9697				36.9038
4.81611			14.2375	15.7575			7.54182		25.534					4.47696	26.9716				38.4079
3.68271			15.1054	11.6081			9.76964		23.3797					4.36044	16.5822				40.2968
2.24948			13.8769	14.0776			6.84477		20.611					5.04375	17.3819				46.6738
1.8134			13.1735	15.4773			5.62422		16.3667					5.0252	17.664				43.4915
2.85747			10.582	18.6803			6.16944							4.86994	17.1183				47.0951
3.13589			14.7755	22.9912			6.29251							6.14709	15.293
3.33102			12.9605	21.0513			6.44283							4.2534	13.0015
1.5278			14.2095	15.3332			5.9199							4.20037	15.0036
2.75045			14.2535	15.5992			5.60154							4.34284
3.25271			16.4317	15.2246			4.9773							5.51423
3.95236			11.7294	16.3276			4.33652							5.57292
3.9442			10.7369	18.6641										5.94087
4.23719			12.2561	17.7035										5.95034
7.14082			19.4201	18.6291										6.40583
7.47493				18.483										6.35195
														6.6817
														6.50097
														2.33605
														2.70633
														2.9035
														3.1614
														3.48391
														4.23101
														4.56607
														4.48581
														4.93572
														5.2213
														5.50396
														5.26204
														0.50716
														0.76985
														0.84136
														1.80705
														2.26055
														2.56118
														2.68892
														3.08028
														3.51198
														4.22331
														4.94454
Flow cytometry measurements of inhibitor endocytosis
	GEM	GEM	Tf or SV40	Tf or SV40
Treatment	Mean	SD	Mean	SD
CHC KD	88	9.89949	70.5	0.70711
Dyn2-K44A	98	0.56569	47.2	33.5876
Nys/Prog	93.74	2.48902	38.6	11.3137
BafA	94	5.65685	12.66	2.05061
CytoD	84.5	3.53553	62	7.07107
Means:
Mock		CHC KD		Dyn2-K44A		Nys/Prog		BafA		CytochalasinD
GEMs	Tf or SV40	GEMs	Tf	GEMs	Tf	GEMs	SV40	GEMs	SV40	GEMs	SV40
100	100	81	70	98.4	23.5	95.5	46.6	98	14.11	82	57
100	100	95	71	97.6	71	91.98	30.6	90	11.21	87	67
	Mock	CytochalasinD
GEMs	5863	4798
GEMs	1361	1186
SV40	1403	800
SV40	390	261

## Sheet: Figure 4
Endocytosis of GEMs										Inhibitor endocytosis of GEMs:
																					Mean	SD
Normalized:										Means:									Lag16S	CHC-Kd	88	9.89949
0.036	0.7	7	50	600	3800	22900	ctrl				0.036	0.7	7	50	600	Tf/SV40			Lag16S	Dyn2-K44A	98	0.56569
1	0.66	0.86	0.55	0.53	0.03	0.04	0.03			CHC-Kd	81	90	87	91	89	70			Lag16S	Nys/Prog	93.7	2.54558
1	0.79	0.66	0.53	0.47	0.32	0.23	0.16			CHC-Kd	95	97	91	89	87	71			Lag16S	BafA	93.8	5.9397
1	0.82	0.56	0.46	0.33	0.15	0.13				Dyn2-K44A	98.4	79.9	98	81.3	57.4	23.5			Lag16	CHC-Kd	93.5	4.94975
										Dyn2-K44A	97.6	86.9	90.1	88.2	63	71.6			Lag16	Dyn2-K44A	83.4	4.94975
Kd:	mean1	mean2	mean3							Nys/Prog	95.5	94.3	92.4	95.6	96.4	46.5			Lag16	Nys/Prog	96.05	2.47487
0.036	1386	1690	3321							Nys/Prog	91.9	97.8	91.6	86.7	91.4	30.5			Lag16	BafA	81.6	7.63675
0.7	922	1338	2746							BafA	98	76.2	67.4	67.4	66.9	14.11			Lag21	CHC-Kd	89	2.82843
7	1197	1126	1870							BafA	89.6	87	95.4	88.3	97.5	11.2			Lag21	Dyn2-K44A	94.05	5.58614
50	764	904	1549																Lag21	Nys/Prog	92	0.56569
600	736	801	1120																Lag21	BafA	81.4	19.799
3800	36.6	543	530																Lag17	CHC-Kd	90	1.41421
22900	59.2	402	458																Lag17	Dyn2-K44A	84.75	4.87904
ctrl	44.2	282																	Lag17	Nys/Prog	91.15	6.29325
																			Lag17	BafA	77.85	14.7785
																			Lag42	CHC-Kd	88	1.41421
																			Lag42	Dyn2-K44A	60.2	3.9598
																			Lag42	Nys/Prog	93.9	3.53553
																			Lag42	BafA	82.2	21.6375
																			Tf/SV40	CHC-Kd	70.5	0.70711
																			Tf/SV40	Dyn2-K44A	47.55	34.0118
																			Tf/SV40	Nys/Prog	38.5	11.3137
																			Tf/SV40	BafA	12.655	2.05768
											Mock	BafA	Mock	BafA		Mock	CHC KD	Mock	CHC KD		Mock	Nys/Prog	Mock	Nys/Prog		Mock	Dynk44A	Mock	DynK44A
										Lag16S	2921	2863	5174	4639		1295	1084	1426	1384		1068	1020	2446	2250		1511	1488	4532	4427
										Lag16	1846	1407	3254	2834		1156	1072	1432	1429		1234	1164	2710	2653		2011	1607	4833	4202
										Lag21	1525	1028	6672	6366		1633	1459	1552	1448		1367	1264	2593	2376		1506	1477	7264	6606
										Lag17	1135	765	2603	2300		1440	1342	1345	1227		1303	1246	2972	2577		1252	1019	892	787
										Lag42	1383	926	1152	1124		1561	1426	1285	1156		1168	1127	2704	2472		327	188	246	155
										Sv40	5060	714	2337	262	Tf	964	796	1381	1147	SV40	1946	906	3317	1014	Tf	1936	454	864	619

## Sheet: Figure 5
Figure 5C. Energy gain vs Kd
U r^2/kappa	K_D [nM]	energy gain per particle [k_B T]
1.2	3055.71	5.00376
1.3	2657.5	-3.5041
1.4	2311.18	-13.8237
1.5	2009.99	-22.6743
1.6	1748.06	-30.4794
1.7	1520.26	-37.1617
1.8	1322.14	-41.9778
1.9	1149.84	-45.6432
2	1000	-49.7404
2.1	869.683	-49.6088
2.2	756.349	-47.4781
2.3	657.784	-43.8524
2.4	572.063	-38.6678
2.5	497.514	-34.6043
2.6	432.679	-31.4092
2.7	376.294	-28.752
2.8	327.257	-26.5388
2.9	284.61	-24.6939
3	247.52	-23.1483
3.2	187.212	-20.7309
3.4	141.597	-18.9503
3.6	107.097	-17.5967
3.8	81.003	-16.5503
4	61.266	-15.7078
4.2	46.339	-15.0369
4.4	35.048	-14.492
4.6	26.509	-14.0463
4.8	20.05	-13.6798
5	15.165	-13.3744
5.2	11.47	-13.1253
5.4	8.675	-12.9194
5.6	6.561	-12.7516
5.8	4.963	-12.6323
6	3.754	-12.5586
6.2	2.839	-12.4941
6.4	2.147	-12.4314
6.6	1.624	-12.3729
6.8	1.228	-12.3179
7	0.929	-12.2658
7.2	0.703	-12.2164
7.4	0.531	-12.1694
7.6	0.402	-12.1249
7.8	0.304	-12.0809
8	0.23	-12.0406

## Sheet: FigS1
Polyoma VLP endocytosis																		SV40 endocytosis	SV40 binding	Mouse endocytosis	Mouse binding	JC endocytosis	JC binding	SV40 endo2	SV40 bind2	Mouse endo2	Mouse bind2	JC endo2	JC bind2
																		544	441	386	397	720	392	595	658	443	573	596	457
							Means from flow cytometry measurements									Raw data:		576	415	391	385	567	399	575	453	432	461	608	484
																		584	387	447	438	683	389	779	634	592	430	473	452
		Mean	SD				SV40	SV40 binding	JC	JC binding	Mouse	Mouse binding						521	539	392	469	525	398	690	455	517	438	480	447
SV40	bind	5.20333	2.20326															476	391	408	422	725	382	687	555	473	523	601	447
SV40	endo	84.8667	8.00923				2309	1281	4186	1355	1962	1455						442	404	414	416	482	414	512	519	485	420	574	533
JC	bind	4.285	0.635				3837	1348	1701	838	1721	1321						458	406	483	389	467	403	622	479	467	418	908	463
JC	endo	95.2	2.8				1781	929			963	668						518	418	455	409	592	386	793	592	514	452	495	450
MPyV	bind	2.35	1.75929															656	394	422	452	541	397	702	461	517	433	573	478
MPyV	endo	67.3667	5.70974															556	410	421	431	483	411	514	496	540	434	640	449
																		608	450	456	429	673	404	455	512	516	426	690	524
																		529	386	498	422	612	404	781	460	493	421	514	458
																		498	400	385	456	587	462	588	448	441	440	595	459
																		559	465	408	391	519	536	517	450	456	419	583	467
																		596	528	428	478	499	383	596	459	464	553	468	503
																		563	400	563	411	556	456	673	493	535	422	730	455
																		451	488	395	474	482	399	565	644	531	430	513	470
																		579	384	401	440	545	435	588	450	431	447	527	456
																		580	511	460	515	507	399	460	453	482	420	593	471
																		535	393	385	402	527	404	669	452	446	457	639	543
																		604	384	424	418	530	386	761	534	452	443	566	447
																		551	435	440		578	388	618	656	458	429	668	512
																		567	419	423		532	447	607	458	573	422	564	457
																		516	423	390		408	384	540	533	530	453	654	450
																		551	444	435		639	414	523	473	509	819	552	548
																		564	388	464		400	430	663	457	425	610	642	450
																		535	388	398		593	486	589	454	425	426	601	470
																		560	387	501		495	412	528	459	499	439	606	468
																		633	399	388		595	415	692	469	451	580	498	486
																		587	389	409		509	437	511	445	549	473	661	464
																		555	524	439		560	484	709	694	453	416	552	466
																		551	389	396		517	452	602	559	417	429	518	505
																		474	390	382		501	463	551	462	459	446	611	482
																		699	384	416		489	400	540	547	475	426	554	483
																		558	506	416		502	395	716	449	443	425	445	553
																		609	406	408		642	402	519	623	462	419	545	489
																		564	492	469		640	411	558	453	441	450	582	446
																		515	400	546		466	396	640	474	577	436	555	452
																		474	512	386		601	528	553	445	438	442	481	484
																		561	391	429		532	386	470	632	467	423	588	476
																		595	388	470		565	399	541	619	561	479	547	447
																		543	443	402		629	508	615	471	654	430	576	453
																		610	424	397		526	406	562	475	458	422	571	493
																		522	389	447		679	398	538	487	432	424	483	459
																		604	405	408		404	411	651	538	491	568	547	536
																		424	390	532		651	423	448	473	513	481	680	478
																		481	386	419		563	424	466	575	428	510	726	457
																		558	422	448		551	425	643	458	589	461	680	473
																		539	393	388		588	425	606	490	494	439	474	476
																		620	404	475		473	463	546	548	500	456	543	444
																		618	403	465		675	403	481	527	446	440	680	556
																		537	397	431		577	450	462	485	437	483	506	501
																		489	384	385		623	448	532	502	512	471	643	450
																		601	434	505		488	426	551	547	436	428	628	543
																		543	440	390		605	391	512	487	539	433	576	531
																		585	430	400		456	402	475	544	440	428	509	461
																		396	388	407		593	402	543	677	438	436	569	509
																		567	435	398		648	471	507	463	512	422	459	464
																		548	452	433		696	408	484	463	528	427	546	456
																		563	480	474		777	463	536	502	478	494	589	456
																		468	386	413		540	426	648	545	447	522	511	470
																		483	461	516		504	438	721	577	460	436	642	535
																		515	443	429		513	420	563	506	604	425	596	454
																		564	571	441		621	559	797	479	466	422	578	456
																		571	428	394		598	451	642	473	470	419	487	524
																		573	446	436		590	419	573	483	483	423	589	445
																		586	452	565		501	400	558	447	466	506	660	483
																		520	410	446		672	383	680	555	445	440	506	490
																		576	405	389		561	519	594	472	483	424	538	449
																		556	383	395		598	442	541	494	471	500	526	456
																		574	401	466		543	416	557	491	759	511	712	472
																		514	400	411		496	431	500	450	460	536	566	506
																		558	382	411		635	447	534	522	500	458	628	450
																		517	410	421		537	455	556	467	515	416	501	454
																		525	411	389		595	414	531	522	568	444	647	470
																		536	395	567		543	444	611	481	552	427	698	459
																		577	523	506		526	386	576	520	444	434	585	444
																		598	409	397		529	422	488	452	481	478	487	461
																		417	401	446		671	382	550	741	443	431	566	552
																		382	390	388		465	484	531	519	423	439	578	483
																		503	422	421		550	578	539	505	591	424	485	481
																		486	420	514		545	494	716	445	428	459	545	507
																		567	401	432		478	416	607	491	565	474	579	459
																		512	398	390		670	425	676	543	609	450	667	473
																		520	496	450		497	412	598	502	447	428	467	452
																		559	413	420		575	442	469	573	505	425	547	502
																		543	474	385		578	560	520	465	468	473	507	454
																		507	475	409		515	388	445	588	587	433	604	459
																		563	421	390		845	416	517	531	452	416	510	459
																		548	497	437		568	489	583	462	502	445	722	449
																		470	546	405		504	383	663	449	535	480	701	466
																		559	390	411		610	441	600	614	420	465	543	696
																		520	390	501		615	399	488	564	459	453	1002	471
																		594	461	454		439	448	611	468	426	545	642	468
																		529	480	415		617	408	736	460	430	421	645	459
																		440	415	443		582	407	463	597	919	419	536	494
																		573	382	402		701	416	493	452	440	436	478	511
																		585	383	382		552	499	520	502	557	503	633	446
																		528	506	472		589	505	650	578	619	460	613	484
																		573	386	382		575	706	508	489	494	550	572	446
																		525	394	396		670	563	534	505	618	427	652	552
																		522	392	405		548	389	519	454	782	428	698	451
																		522	432	395		540	395	497	463	444	463	605	505
																		520	457	505		566	393	576	504	481	447	598	455
																		483	402	429		579	382	559	454	477	444	604	456
																		587	389	441		575	389	583	511	425	446	497	456
																		498	456	546		491	391	478	663	546	429	649	512
																		472	538	404		472	422	516	493	426	442	573	460
																		539	405	481		530	526	620	452	567	561	493	469
																		486	402	448		515	395	568	481	460	456	577	463
																		455	388	412		419	426	631	449	445	476	544	473
																		526	421	450		565	400	980	557	420	432	720	487
																		472	454	443		484	433	588	578	702	453	601	471
																		509	424	465		528	454	563	472	442	427	585	466
																		564	422	418		763	395	472	508	510	427	625	445
																		509	407	506		591	394	528	467	419	419	826	459
																		621	408	553		490	384	710	458	441	426	569	485
																		581	419	452		546	571	582	526	520	452	520	454
																		474	389	464		517	423	577	464	534	425	462	453
																		535	460	385		507	426	711	570	514	426	633	614
																		576	401	504		716	406	538	494	519	420	497	531
																		488	401	512		541	383	478	444	501	482	677	444
																		417	485	410		508	391	507	492	610	430	812	483
																		540	570	420		595	473	650	451	424	416	551	562
																		537	408	419		525	441	511	445	441	419	561	503
																		578	412	391		609	388	659	548	543	441	584	637
																		515	402	398		538	540	623	553	482	421	557	467
																		468	403	394		628	382	539	452	513	480	622	446
																		572	383	508		477	530	454	450	455	417	675	448
																		586	391	563		459	399	558	490	514	454	758	452
																		587	423	503		664	504	516	544	473	440	588	536
																		605	407	498		513	391	489	562	444	417	475	452
																		584	408	434		520	447	474	592	477	422	647	497
																		554	385	470		559	439	634	481	501	426	557	464
																		550	388	387		594	388	449	451	430	480	476	474
																		558	461	536		621	435	509	553	430	442	580	473
																		501	438	412		616	391	730	499	542	426	517	461
																		561	399	433		734	452	611	458	434	420	538	462
																		543	389	461		638	517	643	546	757	422	522	469
																		579	400	506		527	395	456	521	590	429	498	507
																		608	386	510		542	508	493	548	420	497	622	449
																		623	431	471		571	388	538	487	443	636	627	470
																		592	423	447		514	400	513	444	490	452	519	574
																		556	484	504		616	401	524	516	460	427	622	485
																		438	467	488		520	400	687	520	514	521	520	471
																		522	391	511		502	396	526	508	444		637	458
																		629	424	553		442	388	610	466	639		536	464
																		528	409	383		589	454	635	548	432		598	450
																		564	415	394		589	410	503	464	470		530	479
																		471	401	407		607	388	469	471	488		663	474
																		594	468	513		532	428	699	475	463		525	479
																		595	468	396		610	524	499	610	475		472	511
																		522	401	415		587	515	503	482	538		621	456
																		440	521	391		541	439	478	548	421		661	526
																		639	387	460		589	542	469	530	418		563	471
																		482	383	502		624	407	523	504	532		615	444
																		538	388	506		433	396	705	458	588		451	478
																		574	421	422		617	441	696	453	418		526	505
																		529	417	393		719	421	712	523	517		901	513
																		535	540	431		726	422	447	446	417		617	446
																		526	385	489		387	459	766	480	447		567	521
																		511	528	560		545	528	780	464	572		714	445
																		570	407	551		480	467	578	454	497		627	492
																		577	464	423		608	399	540	486	484		644	451
																		585	447	473		462	401	601	456	431		637	445
																		490	448	518		584	399	516	546	504		589	462
																		554	421	400		602	434	511	449	525		556	470
																		537	405	505		514	552	534	607	483		594	444
																		546	386	440		530	388	591	462	549		618	545
																		513	387	395		564	439	593	456	456		600	447
																		602	414	417		638	384	631	716	535		596	463
																		591	424	421		550	406	751	504	511		548	584
																		453	413	431		507	447	501	521	511		567	452
																		455	442	386		591	400	491	445	444		450	452
																		537	459	397		687	415	771	491	455		474	475
																		603	459	390		533	396	620	474	602		486	484
																		626	391	429		582	388	655	590	418		616	505
																		565	405	490		605	426	632	710	545		592	452
																		539	383	444		543	402	531	446	569		711	470
																		555	431	426		554	464	454	458	665		551	470
																		581	471	405		572	411	650	530	436		588	450
																		612	538	481		660	392	713	561	425		521	479
																		602	398	462		516	518	453	509	501		557	734
																		615	441	451		599	418	569	501	638		601	454
																		523	500	456		486	386	646	447	549		590	475
																		637	535	387		583	384	490	536	424		574	452
																		591	521	417		523	392	513	510	486		492	504
																		513	400	436		645	397	609	507	434		536	651
																		606	389	484		469	457	586	564	610		692	598
																		529	396	397		643	384	519	475	472		526	541
																		586	387	546		589	413	466	474	481		739	464
																		599	400	434		482	520	504	616	452		572	459
																		718	390	579		582	483	456	447	420		602	498
																		615	413	419		431	411	485	551	537		536	464
																		524	403	428		458	396	846	451	424		743	445
																		538	481	589		563	419	529	532	465		582	521
																		593	387	415		546	388	525	495	544		767	472
																		549	436	385		462	437	661	501	533		721	468
																		577	415	518		503	415	730	473	456		802	489
																		404	423	463		566	389	543	468	511		552	462
																		424	480	392		494	437	504	515	963		644	460
																		527	427	481		552	418	475	524	476		459	445
																		509	427	474		517	457	557	444	442		874	972
																		580	397	480		463	416	486	490	567		539	444
																		634	420	459		628	408	512	469	540		633	468
																		403	459	444		768	436	479	513	439		703	446
																		537	409	468		511	384	576	467	426		564	465
																		491	404	435		605	497	456	492	528		600	444
																		504	387	394		537	393	487	511	534		718	444
																		560	440	415		554	399	715	492	531		487	463
																		581	508	421		470	620	614	445	419		627	531
																		455	476	430		548	424	571	638	687		476	448
																		544	395	397		813	405	659	509	466		620	466
																		564	395	438		557	429	519	655	434		725	444
																		502	388	460		512	461	659	503	521		597	480
																		427	385	553		614	415	778	451	428		475	460
																		617	398	444		640	490	493	504	439		618	517
																		542	434	566		580	467	491	451	736		679	447
																		539	430	389		535	387	540	462	594		584	446
																		436	388	398		765	446	767	492	444		477	457
																		624	384	484		683	398	603	489	525		547	450
																		527	449	412		726	398	637	549	444		549	606
																		526	384	418		620	455	613	536	507		575	527
																		600	406	551		478	399	507	676	439		593	471
																		566	390	433		547	387	681	484	487		581	478
																		423	490	439		538	525	677	492	586		807	550
																		610	391	390		529	452	529	448	443		536	490
																		471	508	402		544	392	502	502	465		617	468
																		437	408	431		564	398	582	493	452		458	495
																		509	555	440		553	387	524	500	427		713	482
																		587	386	428		442	396	781	479	539		599	470
																		527	412	540		550	393	691	592	447		722	541
																		765	407	449		552	424	525	513	454		676	450
																		525	425	518		682	389	542	454	469		552	470
																		567	439	393		585	385	537	481	418		673	473
																		620	384	386		694	486	656	521	473		472	509
																		416	444	443		598	387	635	463	421		472	462
																		585	469	409		531	392	577	457	425		725	454
																		507	417	566		676	390	564	519	433		553	456
																		564	453	418		617	411	552	574	443		520	529
																		596	386	545		532	395	533	448	445		629	460
																		603	443	508		498	468	605	619	471		459	457
																		491	407	442		510	435	698	505	512		625	463
																		520	419	413		523	402	613	561	424		512	468
																		543	499	431		713	409	633	520	505		483	482
																		614	387	420		539	409	536	477	418		576	505
																		591	404	434		563	423	643	481	446		591	482
																		461	443	446		607	436	616	515	526		626	459
																		439	391	442		508	394	613	497	419		575	472
																		534	389	395		590	385	518	507	477		553	487
																		550	487	524		503	388	529	506	476		544	510
																		632	447	401		500	437	803	591	554		481	806
																		610	469	456		493	405	592	458	555		534	497
																		604	412	448		572	483	522	518	497		580	538
																		559	396	391		528	451	575	470	545		618	477
																		533	454	425		581	417	543	479	415		599	472
																		623	386	492		750	398	521	543	465		550	453
																		619	408	440		473	671	618	476	432		524	446
																		537	413	501		685	460	756	474	513		944	448
																		552	413	398		507	399	738	463	604		498	462
																		516	431	406		525	387	555	562	506		536	453
																		665	414	540		537	433	523	445	462		536	465
																		510	412	425		489	402	762	458	460		496	548
																		537	386	479		554	435	461	510	448		649	470
																		420	386	471		551	434	530	450	532		569	460
																		729	424	413		567	397	560	507	428		471	719
																		424	543	431		512	434	600	517	688		537	453
																		547	442	591		581	567	597	460	485		545	519
																		535	386	454		567	426	655	560	429		467	493
																		438	430	463		693	388	479	465	482		529	473
																		637	393	454		608	384	657	450	455		536	500
																		495	429	536		532	389	530	471	943		579	466
																		480	389	536		556	480	582	555	462		526	444
																		415	434	443		534	474	590	470	486		593	451
																		601	422	394		617	426	853	496	464		523	478
																		465	432	487		510	395	528	469	460		572	530
																		497	385	445		440	413	541	548	441		555	459
																		535	387	479		566	440	540	498	421		645	470
																		520	478	450		602	476	527	506	455		549	481
																		643	434	511		736	439	588	503	434		488	532
																		579	516	447		520	409	621	464	550		502	447
																		455	461	462		488	500	463	452	527		555	499
																		628	391	447		573	469	492	576	630		614	487
																		527	388	480		576	452	520	467	457		542	498
																		526	400	440		575	403	774	462	635		501	500
																		554	435	410		548	457	487	777	515		699	460
																		424	423	390		455	387	832	458	536		596	444
																		520	399	429		481	405	700	505	511		494	598
																		562	428	390		392	498	471	750	431		638	444
																		498	389	389		530	472	580	462	430		466	487
																		699	407	391		513	401	528	489	443		706	504
																		451	417	439		688	438	548	670	628		530	493
																		509	397	436		624	394	550	485	489		617	450
																		566	382	451		554	405	651	571	468		768	509
																		581	387	443		504	423	586	551	736		456	458
																		504	440	391		554	385	634	534	482		695	471
																		565	468	408		689	393	715	462	421		505	482
																		573	442	457		645	479	469	624	515		547	551
																		518	395	394		481	509	716	562	467		531	496
																		593	390	388		425	406	497	447	425		538	462
																		508	432	470		492	481	630	473	484		598	506
																		459	399	384		452	400	563	517	427		623	493
																		676	507	434		495	480	502	509	426		514	480
																		529	384	733		561	396	557	482	471		515	466
																		607	396	429		504	402	641	455	420		751	451
																		495	494	404		569	401	524	644	524		610	472
																		525	409	429		536	405	748	509	601		547	463
																		600	418	446		587	540	760	457	423		744	452
																		501	415	386		553	393	574	460	445		636	469
																		550	396	518		590	512	466	446	515		501	594
																		537	384	416		594	410	709	505	517		551	457
																		454	387	624		501	410	929	526	592		651	525
																		584	393	408		440	526	576	478	678		521	455
																		463	411	408		572	392	605	480	520		571	465
																		564	451	409		586	383	684	477	443		530	472
																		494	425	414		530	406	624	480	539		511	465
																		559	400	424		644	462	620	466	1023		446	452
																		658	419	404		560	439	728	452	438		514	511
																		555	399	382		694	395	534	478	572		547	452
																		555	384	504		547	433	449	473	487		678	539
																		565	392	405		782	479	583	455	431		563	464
																		515	493	489		661	390	651	452	457		577	460
																		492	442	448		606	417	629	445	433		547	449
																		487	391	411		463	415	688	493	424		560	482
																		549	461	397		609	385	617	490	429		561	488
																		573	445	487		493	457	608	511	465		647	678
																		550	464	466		529	383	877	451	419		461	480
																		536	413	401		521	428	578	465	471		567	447
																		620	425	471		661	411	492	503	509		457	474
																		485	453	417		486	431	498	449	493		631	485
																		561	423	437		516	406	674	465	452		600	461
																		456	574	398		563	434	612	671	422		600	466
																		501	396	384		529	449	622	499	442		484	494
																		540	408	535		550	395	550	499	455		631	457
																		465	385	417		580	393	505	611	559		511	466
																		584	503	433		610	390	537	454	454		527	445
																		549	396	401		628	429	486	495	525		676	447
																		556	435	393		562	423	606	468	488		573	457
																		517	387	397		520	488	605	518	418		536	484
																		660	454	408		471	408	492	614	471		563	584
																		529	387	498		594	393	471	512	512		686	519
																		573	458	432		571	395	524	465	477		744	477
																		621	468	501		556	470	531	460	579		587	450
																		488	417	444		667	497	743	514	504		597	504
																		471	437	424		559	472	702	609	566		476	511
																		684	384	495		533	387	566	634	507		591	585
																		570	480	531		513	431	549	614	601		534	498
																		541	383	429		532	396	534	587	424		651	452
																		556	397	388		432	441	652	494	456		640	489
																		533	633	477		506	465	644	630	435		666	488
																		550	464	402		464	406	566	504	456		614	479
																		542	410	400		551	442	578	449	423		467	466
																		502	454	524		537	434	577	544	515		547	480
																		602	464	414		540	382	479	652	505		665	481
																		538	392	400		500	522	494	480	427		490	581
																		640	453	538		455	513	552	550	450		759	450
																		626	407	400		569	414	564	463	459		676	477
																		549	400	404		537	462	500	520	448		476	452
																		447	391	456		571	399	536	450	463		633	462
																		623	383	423		789	558	451	509	433		611	524
																		588	538	390		525	513	602	464	465		649	465
																		583	413	429		550	387	580	500	518		576	449
																		452	438	441		610	396	648	446	426		764	544
																		594	434	394		550	437	574	515	446		507	615
																		508	402	449		613	393	602	541	475		495	447
																		526	471	434		493	463	618	534	473		494	484
																		572	411	409		562	461	457	584	562		537	478
																		421	390	392		571	502	630	454	471		631	479
																		524	382	497		500	395	541	447	432		670	512
																		644	386	567		534	392	528	504	564		507	736
																		570	451	499		641	418	528	469	471		512	465
																		547	451	428		626	432	467	490	451		641	480
																		576	432	438		572	393	572	454	471		667	488
																		543	429	391		482	466	452	490	443		585	484
																		417	389	407		579	388	759	478	514		859	471
																		493	508	575		626	401	684	499	570		542	536
																		627	451	427		503	423	587	551	571		592	466
																		580	384	383		517	425	511	561	538		815	453
																		474	394	461		558	438	663	452	493		617	467
																		468	466	460		502	401	651	469	492		485	534
																		523	636	442		590	476	774	581	485		506	464
																		504	473	402		605	407	487	494	452		605	472
																		505	394	399		584	418	480	517	528		671	604
																		439	425	453		627	503	488	496	450		487	627
																		526	430	473		509	400	603	454	504		596	532
																		530	401	507		497	435	467	451	587		505	493
																		537	406	418		492	428	559	460	452		573	477
																		554	423	393		604	534	589	618	481		643	448
																		447	399	417		547	424	550	464	419		672	445
																		495	407	500		568	383	563	456	428		656	455
																		705	398	384		522	422	504	499	635		592	452
																		476	396	413		558	423	644	453	524		582	447
																		556	478	438		644	465	690	463	458		645	464
																		498	409	439		647	387	694	603	456		485	479
																		518	441	413		634	386	447	508	507		592	476
																		651	382	458		561	413	617	444	611		574	458
																		534	401	433		641	451	557	485	470		491	622
																		451	398	585		522	472	593	464	438		470	476
																		428	417	430		563	428	503	471	555		592	487
																		619	485	483		465	447	525	472	548		536	460
																		567	420	522		515	400	550	460	445		491	445
																		504	456	428		437	471	491	519	531		471	540
																		466	401	468		577	553	619	476	459		556	470
																		556	396	532		541	384	458	527	437		553	469
																		534	473	413		511	404	781	476	498		687	444
																		607	432	522		509	501	570	575	488		621	450
																		536	431	429		622	392	467	594	422		510	461
																		459	393	504		623	383	537	534	469		608
																		598	383	483		550	429	555	548	498		641
																		556	410	529		542	417	458	493	493		645
																		596	464	464		523	411	583	656	462		591
																		553	473	476		524	396	576	460	492		577
																		753	410	405		667	382	615	457	535		697
																		511	641	440		483	396	593	481	431		473
																		582	400	424		611	408	546	655	476		453
																		477	395	427		549	407	466	457	461		519
																		519	588	453		527	397	521	447	457		513
																		447	394	394		448	408	669	515	473		683
																		526	393	449		660	440	551	474	472		690
																		684	413	418		479	432	449	475	504		564
																		607	385	400		510	388	506	507	442		523
																		603	384	601		557	406	542	450	432		651
																		514	387	408		691	460	747	474	686		923
																		644	429	432		663	404	607	457	504		468
																		494	387	418		558	426	563	477	441		562
																		436	384	518		562	442	650	484	427		551
																		456	400	412		557	499	654	447	439		603
																		501	384	523		502	385	504	451	429		764
																		560	386	496		583	411	499	453	534		568
																		489	412	410		679	446	603	489	568		579
																		641	625	489		588	394	572	501	488		559
																		657	419	409		544	391	747	512	429		556
																		590	388	407		456	427	554	470	547		686
																		575	382	382		529	435	564	583	541		515
																		684	390	477		511	413	463	454	424		591
																		527	428	422		556	384	526	458	503		601
																		591	411	449		536	425	497	476	417		631
																		563	435	398		610	385	507	486	441		637
																		600	399	408		613	419	465	552	469		589
																		569	432	435		534	409	585	450	627		511
																		551	500	395		489	392	609	482	508		595
																		557	411	464		594	384	554	492	436		524
																		441	422	422		604	449	467	534	428		606
																		445	474	426		615	424	474	489	480		726
																		436	471	526		436	386	595	475	678		607
																		554	412	440		561	412	447	593	419		704
																		433	504	400		539	388	518	484	515		584
																		583	439	404		698	389	498	503	427		559
																		538	460	425		514	383	734	462	483		648
																		612	402	477		780	414	669	520	421		625
																		543	389	416		500	423	563	498	476		689
																		528	409	403		670	483	573	620	421		521
																		509	418	669		557	401	744	478	428		658
																		601	384	394		533	393	602	471	514		647
																		511	419	483		479	406	501	452	645		633
																		645	426	419		541	410	733	456	425		582
																		603	397	448		543	456	539	471	536		552
																		555	504	396		625	483	558	495	534		475
																		528	427	477		552	428	686	550	592		527
																		484	477	442		525	399	694	579	479		491
																		449	463	505		541	406	680	445	440		541
																		610	394	459		679	417	544	636	419		519
																		507	397	394		675	425	491	481	525		593
																		484	512	465		559	419	655	451	424		594
																		529	383	446		432	404	597	502	452		636
																		616	439	404		574	397	502	576	439		486
																		593	418	432		581	508	638	592	441		728
																		570	494	519		462	530	683	479	434		507
																		579	453	400		624	506	451	529	473		553
																		534	415	452		442	407	455	448	553		625
																		572	397	587		557	386	528	479	434		630
																		423	403	629		398	385	689	545	417		637
																		452	466	497		634	497	566	454	590		658
																		578	492	397		574	392	600	522	532		532
																		564	391	511		680	386	460	456	644		486
																		639	446	412		635	402	493	458	459		568
																		501	447	421		719	462	470	479	479		486
																		488	426	521		491	492	523	464	538		760
																		698	395	428		529	415	544	471	590		665
																		502	461	441		590	389	487	476	599		515
																		489	595	447		526	432	487	503	420		550
																		500	469	410		538	388	715	450	422		527
																		511	390	516		569	385	626	580	575		563
																		574	387	416		577	463	476	582	488		581
																		465	454	401		574	397	542	453	435		642
																		696	384	452		551	382	576	509	566		627
																		574	389	400		461	413	618	545	765		560
																		450	444	410		460	502	560	534	454		556
																		646	497	407		569	382	630	445	478		601
																		477	439	395		420	417	594	461	473		532
																		523	391	399		473	436	556	457	422		489
																		570	466	476		514	481	621	464	419		630
																		624	530	428		546	590	550	464	459		649
																		579	382	402		465	386	579	485	466		528
																		439	394	390		603	392	506	479	481		556
																		556	478	445		552	601	567	554	581		635
																		615	456	389		510	406	488	478	466		564
																		506	402	462		513	458	695	468	516		848
																		570	413	439		561	420	518	501	573		598
																		542	391	441		514	466	714	496	473		621
																		556	416	537		518	409	550	448	473		527
																		690	399	416		600	398	603	457	447		806
																		513	486	582		499	396	701	462	505		605
																		601	421	399		596	382	467	535	526		580
																		588	394	455		564	470	626	463	437		593
																		666	416	489		491	414	637	538	446		473
																		525	388	531		547	521	666	499	501		602
																		522	401	403		514	400	765	506	459		531
																		532	384	413		445	504	570	600	531		516
																		617	442	419		548	397	472	456	421		628
																		622	552	394		439	399	476	512	500		553
																		412	393	442		538	410	733	464	439		608
																		627	387	529		572	395	538	532	519		653
																		458	418	451		637	469	597	453	426		715
																		569	383	499		441	425	561	489	420		605
																		613	392	459		627	466	465	485	522		505
																		589	410	447		537	398	567	449	469		604
																		460	396	437		552	427	482	473	525		659
																		524	396	490		554	400	571	475	428		517
																		495	619	431		511	404	530	568	455		559
																		541	466	404		708	406	489	452	471		560
																		498	414	447		662	479	679	458	440		533
																		413	523	461		466	410	496	565	464		479
																		517	383	474		511	462	539	570	428		543
																		540	387	520		650	430	645	504	440		649
																		467	428	489		625	518	636	577	722		603
																		473	479	474		510	385	468	485	498		575
																		604		620		773	569	511	468	551		731
																		573		430		460	507	710	465	517		652
																		600		501		466	385	589	491	472		680
																		526		444		527	393	639	476	441		631
																		572		433		495	392	501	482	446		626
																		635		504		525	477	550	474	516		584
																		417		429		514	412	536	519	419		504
																		480		411		524	390	507	448	506		514
																		519		575		535	397	822	460	521		626
																		513		432		439	489	697	494	447		549
																		574		448		493	461	522	452	491		650
																		501		693		547	386	545	469	795		523
																		401		389		523	645	648	472	482		668
																		558		396		640	397	609	522	460		597
																		770		390		552	386	469	450	425		590
																		448		478		549	571	543	529	466		537
																		413		472		549	384	468	611	609		607
																		559		384		588	386	561	465	460		551
																		580		431		823	399	451	458	443		487
																		569		440		602	390	569	516	498		687
																		530		400		791	387	614	456	471		617
																		472		407		538	471	573	517	503		754
																		552		408		512	385	550	469	474		583
																		482		601		566	504	640	545	460		555
																		557		482		557	386	701	548	450		624
																		608		397		522	413	517	473	460		629
																		622		581		603	399	564	757	519		462
																		452		485		510	502	517	608	484		553
																		418		428		635	401	747	462	442		642
																		544		389		561	382	604	461	573		669
																		593		509		416	393	489	464	744		656
																		484		539		612	395	610	498	536		646
																		593		495		532	468	562	538	434		530
																		552		476		569	390	548	454	458		613
																		550		489		583	390	546	474	452		636
																		477		437		566	386	525	498	698		724
																		565		455		496	388	590	467	493		942
																		668		509		525	484	571	621	488		519
																		619		423		536	405	515	507	484		622
																		459		494		546	497	600	501	420		453
																		480		420		613	459	633	587	421		606
																		625		390		614	386	611	695	463		484
																		500		471		564	403	564	483	499		617
																		571		410		445	543	528	494	463		520
																		455		446		610	443	474	477	482		612
																		610		401		534	385	576	445	470		479
																		530		445		558	398	638	469	429		498
																		481		389		454	446	757	462	448		642
																		437		389		542	388	681	603	554		570
																		594		466		761	406	515	472	452		624
																		615		560		565	401	461	477	517		457
																		619		465		526	549	517	527	698		628
																		654		462		608	398	579	500	502		593
																		573		462		578	392	541	521	420		573
																		628		403		493	386	525	466	435		540
																		588		556		542	388	468	694	485		460
																		744		404		534	418	505	462	548		520
																		644		460		480	401	490	447	462		695
																		550		601		489	523	582	458	447		563
																		471		452		549	401	635	466	802		534
																		537		451		700	384	511	493	496		561
																		829		411		536	394	705	462	432		550
																		580		447		567	389	631	461	439		621
																		603		528		580	390	840	451	693		519
																		564		649		635	398	536	535	431		542
																		533		459		587	411	600	457	453		548
																		671		399		526	422	665	456	454		594
																		601		432		695	392	622	472	416		473
																		563		384		501	441	555	460	439		658
																		506		449		550	510	563	637	416		573
																		600		432		603	444	536	504	428		499
																		524		462		489	548	669	451	485		568
																		602		398		525	393	628	491	529		464
																		486		508		513	422	648	461	626		544
																		547		555		542	401	550	476	543		576
																		485		579		722	397	527	482	655		478
																		489		496		586	398	469	572	603		566
																		474		506		466	406	540	637	478		581
																		424		579		494	408	682	567	552		574
																		626		489		583	383	450	498	441		792
																		518		398		630	397	669	721	493		496
																		511		515		653	469	494	482	510		608
																		564		403		474	389	673	484	519		559
																		417		418		695	412	521	582	438		577
																		469		409		615	410	556	446	468		569
																		553		463		576	451	627	457	437		583
																		386		445		535	384	749	710	555		538
																		739		459		705	454	557	504	485		680
																		569		427		670	440	490	503	487		592
																		647		518		577	413	590	503	532		657
																		506		434		546	421	487	477	436		558
																		509		451		458	393	511	493	497		639
																		528		476		645	396	522	498	503		590
																		593		423		580	461	618	574	416		599
																		582		462		534	410	725	493	540		713
																		548		422		513	463	559	569	437		503
																		507		403		502	400	486	444	488		507
																		603		436		528	406	566	559	544		502
																		678		395		583	426	567	556	426		525
																		480		427		521	472	712	449	586		691
																		453		395		501	505	596	481	508		596
																		486		477		560	447	733	451	535		502
																		564		399		582	431	589	454	593		680
																		582		423		501	454	513	495	452		477
																		483		395		607	463	498	446	480		623
																		411		504		520	416	592	495	471		530
																		515		399		545	390	651	527	489		559
																		530		447		513	405	501	463	460		678
																		558		385		519	608	574	549	419		606
																		474		458		585	389	458	489	489		555
																		539		397		643	395	696	537	439		570
																		540		468		600	418	552	475	479		655
																		544		386		499	382	491	450	691		512
																		494		426		494	413	504	556	574		494
																		530		455		530	497	493	538	478		629
																		429		485		508	385	494	491	469		713
																		513		496		606	404	670	471	532		508
																		605		492		595	450	444	471	447		692
																		554		448		556	417	563	466	618		545
																		475		439		639	395	525	546	682		681
																		567		383		590	388	625	531	429		459
																		749		647		535	446	511	450	449		855
																		531		389		529	441	449	489	459		588
																		452		415		483	422	573	603	442		662
																		518		483		571	403	524	454	429		476
																		511		419		659	510	563	621	442		567
																		455		500		562	455	551	489	436		558
																		546		459		555	433	541	670	481		446
																		536		494		697	403	444	448	456		729
																		577		403		491	399	550	485	509		541
																		484		400		506	419	509	542	443		659
																		578		389		642	502	545	487	672		656
																		570		430		581	388	607	484	499		579
																		509		383		557	411	483	501	433		638
																		545		488		603	486	560	497	445		553
																		633		397		489	382	505	571	487		497
																		563		420		572	402	566	468	481		481
																		590		450		566	394	482	455	489		536
																		430		418		617	408	566	558	502		539
																		573		384		613	396	572	603	442		524
																		543		426		515	394	488	498	538		515
																		423		554		403	394	623	462	441		649
																		543		473		559	385	451	540	433		727
																		442		422		560	386	558	445	479		530
																		503		445		562	405	577	536	450		534
																		501		392		487	548	590	720	432		628
																		481		420		620	384	625	548	423		529
																		465		443		718	420	520	524	544		769
																		554		407		557	533	515	499	452		646
																		608		406		567	388	677	447	468		583
																		579		453		592	540	596	464	573		445
																		569		489		438	406	550	478	451		644
																		834		485		591	483	574	716	515		685
																		510		405		528	581	666	461	455		448
																		544		409		586	393	624	466	496		567
																		580		440		509	536	678	463	488		506
																		494		470		487	386	608	490	503		580
																		564		571		597	383	600	487	419		460
																		533		389		588	428	622	445	459		558
																		706		571		557	400	686	499	487		553
																		440		401		573	403	666	575	719		516
																		489		414		489	394	634	543	476		589
																		552		414		526	509	640	550	500		508
																		473		440		597	387	620	600	499		592
																		556		390		568	393	450	465	1023		745
																		583		385		437	390	604	444	462		740
																		567		394		406	403	650	479	482		549
																		530		586		510	386	481	541	450		668
																		465		443		575	388	674	528	425		547
																		562		448		497	394	555	555	418		525
																		527		476		622	414	554	506	496		772
																		425		396		598	386	511	495	513		526
																		589		464		572	439	469	484	441		644
																		586		502		641	392	675	596	744		593
																		467		432		505	402	571	451	580		619
																		497		421		522	418	605	481	436		609
																		538		595		563	397	494	447	442		539
																		588		498		594	402	456	448	494		776
																		502		457		557	389	571	453	461		546
																		554		383		502	393	565	450	458		684
																		568		456		511	389	676	448	501		571
																		550		439		551	543	568	446	839		558
																		529		458		431	431	458	520	459		705
																		483		536		779	388	600	565	448		657
																		511		465		507	429	486	576	464		608
																		628		385		544	507	548	445	535		545
																		556		526		739	387	724	554	513		559
																		568		438		608	431	628	684	460		739
																		580		419		558	473	608	479	468		596
																		453		474		554	392	627	450	582		541
																		458		423		476	405	507	451	632		661
																		471		401		560	446	482	665	553		561
																		530		497		619	393	667	466	611		619
																		454		406		732	435	647	483	568		522
																		459		397		582	427	540	454	453		615
																		523		405		648	489	650	541	481		610
																		684		524		517	399	500	482	533		662
																		502		465		502	419	677	665	485		667
																		566		409		521	410	492	447	467		595
																		539		584		543	384	488	450	454		668
																		568		410		547	407	581	550	481		551
																		473		410		532	431	681	445	495		510
																		484		463		444	411	482	663	479		572
																		448		498		464	556	685	486	424		517
																		658		388		717	433	470	592	466		519
																		582		508		546	478	481	465	477		555
																		458		470		437	395	651	497	446		529
																		555		402		572	433	544	449	484		548
																		680		462		562	482	561	577	454		655
																		452		534		647	411	444	484	474		484
																		486		506		668	409	644	613	430		579
																		519		389		545	449	598	461	439		544
																		590		422		662	432	467	508	433		523
																		475		413		547	422	520	568	529		657
																		495		383		583	383	508	496	460		543
																		610		427		530	410	565	554	575		538
																		513		443		687	389	642	506	416		653
																		585		430		504	526	444	454	425		671
																		392		388		516	450	648	555	533		504
																		511		406		545	504	632	464	434		470
																		576		433		691	385	487	505	437		583
																		521		391		520	404	597	458	734		584
																		489		436		734	384	490	493	491		554
																		530		398		572	404	732	496	418		586
																		611		407		516	402	571	678	486		567
																		523		522		574	390	632	600	512		600
																		596		471		502	422	842	488	415		473
																		424		481		467	397	609	527	574		560
																		636		422		517	403	558	692	579		644
																		498		439		566	384	585	480	576		460
																		462		394		525	551	587	602	444		602
																		488		471		492	488	545	445	415		517
																		534		526		498	423	668	483	469		619
																		471		459		733	410	743	450	628		577
																		525		440		565	417	565	494	479		577
																		534		537		540	418	637	620	474		564
																		535		401		548	400	682	519	436		798
																		514		428		583	449	503	486	494		611
																		828		429		476	454	549	489	539		523
																		543		399		577	406	687	449	427		635
																		592		414		567	477	501	444	461		626
																		424		531		507	400	698	568	487		694
																		594		461		547	387	579	516	424		462
																		382		388		565	424	621	446	470		628
																		480		453		504	435	499	513	509		495
																		531		402		441	400	606	533	429		444
																		591		431		637	394	461	493	456		534
																		530		388		534	478	611	508	526		670
																		518		443		542	470	768	552	562		619
																		549		402		480	423	481	454	490		521
																		797		487		501	394	675	464	474		543
																		623		388		512	385	556	491	477		495
																		583		446		582	423	489	628	417		601
																		522		417		525	392	552	473	643		704
																		545		450		516	418	596	452	465		487
																		641		456		489	404	638	445	455		737
																		519		529		530	406	464	502	623		554
																		500		473		514	544	590	494	465		605
																		473		455		630	619	534	568	490		599
																		521		498		559	395	637	561	517		688
																		526		393		563	479	607	465	633		587
																		510		390		627	384	560	485	465		565
																		612		441		515	450	523	466	425		476
																		611		393		548	401	617	509	545		623
																		614		402		395	414	570	669	496		540
																		462		394		496	384	502	448	523		611
																		546		397		582	514	596	505	457		618
																		492		443		577	497	531	547	459		689
																		534		384		566	383	665	454	548		580
																		588		399		581	386	550	479	494		589
																		671		397		607	478	540	474	442		493
																		688		466		542	399	688	472	428		571
																		564		448		516	409	610	473	428		497
																		546		443		499	406	684	445	484		671
																		533		429		657	426	594	499	770		597
																		566		488		599	476	545	457	440		575
																		547		396		591	402	718	504	660		650
																		658		384		592	514	543	519	526		729
																		614		397		603	400	592	555	578		575
																		597		480		497	511	558	510	424		649
																		479		496		521	396	484	466	440		538
																		461		503		567	404	653	601	544		735
																		592		392		841	401	489	452	458		580
																		599		453		491	406	485	482	611		484
																		536		415		575	416	515	451	477		497
																		477		463		543	391	550	504	451		558
																		475		443		545	385	571	466	460		645
																		579		416		539	446	741	489	549		577
																		561		463		549	389	491	472	501		604
																		641		447		485	437	490	469	497		624
																		498		405		548	397	501	668	457		455
																		519		475		564	418	656	583	484		499
																		458		464		478	389	645	450	614		554
																		515		390		523	496	469	445	565		808
																		563		555		570	425	453	468	465		731
																		545		416		484	472	607	454	462		598
																		566		396		571	426	615	567	421		603
																		606		393		507	396	605	539	549		512
																		564		424		553	425	524	518	418		496
																		539		481		549	382	565	514	440		531
																		530		384		494	391	589	570	655		703
																		653		479		532	406	714	651	614		587
																		544		452		679	385	539	471	434		680
																		572		444		585	523	680	452	559		532
																		496		507		634	458	603	653	426		551
																		559		451		604	395	475	469	506		572
																		619		442		600	395	586	461	513		560
																		576		436		598	398	609	445	423		656
																		561		422		498	389	529	451	585		573
																		578		469		473	400	607	444	774		654
																		613		384		540	402	484	454	490		473
																		520		396		591	392	548	568	563		587
																		560		434		432	410	448	525	714		599
																		534		416		594	463	596	445	479		464
																		509		519		517	468	507	498	465		572
																		493		507		668	412	537	458	428		614
																		612		413		543	405	603	498	601		666
																		578		457		500	478	607	468	449		533
																		485		452		477	425	578	472	516		602
																		616		405		577	409	501	451	551		489
																		630		432		524	470	457	468	476		585
																		542		423		585	383	500	463	446		763
																		596		383		682	455	446	531	445		581
																		612		426		608	408	691	638	729		566
																		503		638		584	475	603	447	490		662
																		609		500		459	403	466	481	450		651
																		572		446		663	391	519	588	493		486
																		503		517		509	469	602	553	427		611
																		747		526		546	404	495	456	588		652
																		546		406		503	384	479	517	562		643
																		498		512		614	404	546	505	452		637
																		550		433		558	415	695	490	432		566
																		567		425		625	530	639	575	443		547
																		598		521		564	389	634	450	436		539
																		559		391		508	415	734	603	470		594
																		564		418		677	486	594	524	439		632
																		499		425		536	393	653	464	683		542
																		615		402		612	428	626	476	449		487
																		593		473		583	404	741	490	515		755
																		552		439		506	401	662	481	513		808
																		595		457		554	461	568	544	530		552
																		611		426		625	415	528	471	500		723
																		589		435		574	384	683	498	447		595
																		486		496		576	386	612	505	465		457
																		536		438		485	406	758	500	486		777
																		614		390		587	383	730	460	503		560
																		542		446		642	415	775	493	561		597
																		575		382		536	385	541	473	439		636
																		520		440		537	396	681	464	504		505
																		515		516		511	401	540	444	433		583
																		517		545		620	485	765	599	582		644
																		612		402		553	414	602	516	545		589
																		524		418		586	395	774	456	427		453
																		469		409		639	395	612	453	425		613
																		618		408		587	382	595	517	486		515
																		623		430		602	455	885	490	459		617
																		646		455		614	388	580	531	432		621
																		503		490		502	386	530	491	468		588
																		558		460		595	393	813	518	556		587
																		627		400		633	456	539	515	453		583
																		645		511		482	394	457	564	419		556
																		573		426		553	421	580	466	534		482
																		457		425		489	503	491	473	474		588
																		576		416		568	410	649	604	472		856
																		609		408		551	458	687	487	628		606
																		470		432		658	443	638	540	431		586
																		684		511		469	387	541	706	419		717
																		586		473		584	433	487	459	535		528
																		546		483		552	516	511	572	509		700
																		585		400		575	405	454	622	529		596
																		511		415		578	397	493	597	585		504
																		450		510		533	472	544	589	671		707
																		514		407		559	391	543	562	568		720
																		523		520		452	420	712	616	427		510
																		621		386		637	385	446	611	500		470
																		495		436		512	383	481	485	532		511
																		584		553		554	383	573	628	449		627
																		550		422		549	393	804	467	419		620
																		628		544		584	403	500	474	449		596
																		554		391		525	414	724	534	658		675
																		669		525		451	394	585	444	504		528
																		613		492		556	382	600	528	437		573
																		541		386		521	462	789	444	463		502
																		466		428		533	386	636	646	467		476
																		567		500		590	490	483	593	750		687
																		555		423		490	466	562	445	520		512
																		578		411		778	417	684	471	467		576
																		672		432		645	403	590	484	454		498
																		534		409		630	391	619	543	486		756
																		423		573		448	396	627	460	540		515
																		529		595		691		529	517	433		581
																		576		387		575		511	468	437		652
																		532		384		576		507	459	447		668
																		507		432		482		670	464	441		614
																		427		384		588		592	455	503		510
																		596		417		625		513	527	470		643
																		416		479		620		617	454	479		688
																		505		477		497		609	480	474		635
																		628		385		505		674	537	558		459
																		616		442		403		502	444	435		579
																		593		387		691		682	553	489		571
																		568		451		541		507	515	495		522
																		456		558		494		525	459	779		616
																		554		436		503		756	484	472		650
																		433		513		487		585	460	443		592
																		523		384		577		558	556	491		569
																		620		435		556		526	479	496		702
																		504		502		616		639	463	467		745
																		576		489		582		597	544	547		686
																		431		502		511		648	493	739		682
																		627		439		512		505	449	513		587
																		595		467		664		558	445	446		585
																		474		392		620		605	445	468		569
																		590		491		567		713	447	542		559
																		473		515		613		607	474	575		553
																		598		410		570		709	481	449		631
																		453		437		459		484	488	456		642
																		515		474		577		664	490	609		666
																		481		445		546		561	477	424		581
																		518		536		531		505	484	559		460
																		568		393		563		578	605	624		544
																		532		411		615		626	534	529		713
																		614		418		454		473	453	592		751
																		535		382		709		449	459	435		624
																		569		502		511		527	459	507		712
																		603		426		461		714	468	506		528
																		531		493		642		479	447	566		540
																		579		417		446		605	544	472		500
																		578		472		574		511	500	418		804
																		589		434		536		494	533	590		583
																		552		476		563		773	699	442		597
																		620		441		499		478	679	582		580
																		568		608		552		574	504	572		473
																		554		494		492		711	595	507		596
																		564		415		529		560	486	462		550
																		529		459		500		585	730	450		491
																		956		511		547		509	453	440		554
																		518		395		544		675	710	462		612
																		582		549		581		822	456	434		502
																		458		417		493		647	591	419		545
																		475		416		533		482	560	416		682
																		544		389		552		580	491	492		580
																		545		427		567		656	459	450		591
																		621		488		559		653	554	576		662
																		601		491		597		582	476	476		728
																		450		577		567		507	507	658		545
																		508		578		492		576	557	543		544
																		657		391		546		732	452	478		765
																		620		418		534		531	577	496		452
																		528		474		509		930	490	462		619
																		551		536		495		474	445	523		468
																		517		427		450		700	482	482		544
																		530		417		662		648	619	428		533
																		592		470		480		583	455	562		685
																		502		386		536		564	495	415		650
																		569		394		553		583	451	544		486
																		530		524		446		593	532	563		444
																		516		506		471		653	512	531		496
																		515		470		608		478	454	416		667
																		580		387		417		583	538	520		545
																		439		387		515		615	466	460		537
																		465		533		499		557	471	422		609
																		592		430		554		651	484	446		607
																		553		391		656		701	448	529		611
																		578		490		463		505	445	446		565
																		538		466		481		768	449	644		614
																		455		516		604		499	486	498		558
																		597		393		511		683	518	528		515
																		556		499		614		743	517	445		598
																		520		396		773		578	504	537		563
																		397		447		526		548	542	572		515
																		461		432		564		499	449	664		520
																		585		467		563		552	514	718		543
																		585		480		537		635	450	440		571
																		662		466		530		453	566	440		648
																		585		448		578		498	480	496		505
																		506		414		591		645	444	604		523
																		553		522		620		648	469	423		550
																		619		385		527		680	475	454		774
																		491		401		534		787	502	456		564
																		533		389		512		636	595	431		531
																		535		394		571		507	529	466		592
																		448		525		613		573	449	447		547
																		540		525		674		608	479	528		598
																		498		417		570		639	650	560		517
																		520		443		495		588	450	559		589
																		551		398		428		586	473	511		632
																		612		386		470		636	543	484		590
																		741		439		516		462	529	434		560
																		516		468		537		615	591	478		551
																		426		427		456		522	525	446		590
																		556		491		520		552	607	571		568
																		594		573		575		767	585	508		696
																		564		494		572		536	497	495		454
																		511		413		509		486	445	535		647
																		436		458		551		656	458	617		638
																		564		412		550		624	452	451		551
																		548		474		531		633	516	434		500
																		547		508		453		506	459	480		517
																		526		467		506		669	468	540		737
																		537		413		544		776	467	497		741
																		467		457		484		607	514	568		537
																		554		443		553		592	479	431		493
																		649		386		467		545	467	625		644
																		477		434		596		622	572	421		573
																		581		463		595		516	500	582		500
																		607		454		460		596	536	487		614
																		521		401		502		547	462	505		694
																		548		442		541		588	474	542		484
																		536		434		509		482	450	546		551
																		498		443		384		598	592	446		586
																		546		548		592		478	492	522		584
																		554		396		612		622	537	481		571
																		574		453		405		637	686	419		694
																		530		425		666		682	480	571		503
																		580		464		588		681	469	448		511
																		506		390		515		757	471	474		666
																		552		428		580		452	466	442		580
																		940		574		499		510	578	463		606
																		466		521		560		541	472	437		777
																		498		391		570		702	463	483		654
																		541		494		513		531	482	432		541
																		608		432		544		617	518	506		589
																		567		468		601		497	485	426		568
																		541		388		490		477	517	567		680
																		519		400		642		580	558	440		556
																		546		399		546		639	508	445		511
																		534		414		539		517	471	483		539
																		485		435		514		521	617	475		553
																		538		547		625		502	526	538		757
																		451		384		554		766	591	502		565
																		534		415		555		678	478	454		584
																		412		408		546		528	446	515		657
																		764		562		577		518	619	509		533
																		542		469		588		621	467	417		561
																		614		472		552		588	473	471		642
																		504		385		465		476	444	493		500
																		537		429		701		760	555	481		578
																		545		484		504		556	598	428		563
																		545		392		542		545	470	609		570
																		432		402		609		530	469	545		603
																		561		491		589		531	470	471		625
																		520		383		499		590	447	451		711
																		558		471		534		460	516	482		572
																		418		443		636		654	529	429		567
																		705		457		617		578	545	722		679
																		523		421		664		824	463	417		640
																		533		400		526		492	554	599		673
																		611		391		553		730	444	476		485
																		526		429		528		666	498	457		665
																		499		497		526		603	457	487		557
																		545		404		625		468	456	420		629
																		580		485		608		588	451	497		610
																		557		438		571		520	495	1023		577
																		568		407		612		666	554	523		509
																		578		444		523		574	477	422		576
																		598		463		509		457	471	519		540
																		537		396		568		527	466	606		672
																		649		435		607		708	464	441		501
																		390		489		567		503	478	474		663
																		390		448		632		598	445	587		587
																		504		577		545		627	543	419		675
																		503		469		480		553	482	439		469
																		463		476		617		521	513	469		506
																		555		431		618		512	465	442		628
																		578		428		587		576	452	493		662
																		539		384		558		638	495	472		557
																		621		531		572		481	539	492		521
																		588		386		445		849	692	515		650
																		428		428		486		678	465	476		474
																		602		479		420		608	540	445		495
																		585		384		503		504	485	536		555
																		530		535		499		712	483	488		585
																		395		395		614		666	541	437		536
																		584		398		529		768	487	532		571
																		450		441		707		450	472	438		563
																		628		408		651		750	461	514		816
																		610		457		552		591	520	487		646
																		546		507		630		736	473	485		617
																		561		388		518		507	467	450		601
																		548		410		590		836	462	499		742
																		577		480		621		548	488	612		676
																		418		476		528		720	469	456		584
																		599		403		542		527	497	429		691
																		405		484		541		542	444	416		594
																		527		400		484		567	566	448		470
																		495		433		589		650	563	518		472
																		472		437		591		503	563	422		608
																		569		455		529		503	456	491		565
																		418		505		550		740	457	466		583
																		417		412		476		500	507	444		507
																		543		428		673		536	483	438		469
																		542		429		605		633	460	495		640
																		565		474		612		790	511	451		671
																		551		548		558		673	558	593		571
																		581		431		612		521	466	425		505
																		498		450		537		531	462	422		461
																		433		476		483		726	566	554		681
																		493		457		563		883	629	458		534
																		707		422		499		614	470	433		627
																		504		627		543		478	549	523		700
																		515		508		529		542	447	497		569
																		609		460		574		557	452	495		642
																		521		398		479		753	479	456		570
																		613		455		684		563	515	429		515
																		650		532		458		539	528	506		569
																		546		390		487		657	451	437		533
																		585		402		533		554	520	555		671
																		504		469		611		529	591	525		595
																		538		385		741		551	554	483		617
																		483		408		652		655	448	430		629
																		566		398		738		565	446	438		569
																		503		460		466		537	635	453		608
																		606		523		537		718	472	504		719
																		574		445		490		532	545	438		509
																		613		384		544		628	451	453		603
																		677		401		428		531	631	503		722
																		479		396		584		454	582	495		484
																		541		541		416		493	614	452		684
																		504		495		531		851	467	489		671
																		506		402		453		497	474	469		504
																		508		392		494		641	454	498		723
																		655		461		605		668	467	573		463
																		619		411		643		657	492	451		535
																		549		388		575		660	516	464		571
																		577		458		550		633	462	462		801
																		579		687		560		671	468	452		618
																		571		453		516		534	453	420		541
																		488		537		541		467	502	607		483
																		543		414		589		577	444	571		582
																		529		452		550		494	515	500		539
																		680		406		561		588	655	427		576
																		507		420		582		702	518	462		579
																		538		389		548		572	509	555		562
																		581		398		593		571	541	442		547
																		614		458		638		686	460	468		532
																		690		440		489		547	706	519		594
																		437		487		636		583	512	527		526
																		576		438		694		742	511	504		595
																		601		403		549		478	485	493		672
																		622		401		718		740	569	457		497
																		504		476		506		617	514	431		479
																		577		476		630		568	480	568		501
																		569		448		515		491	457	491		799
																		592		480		556		514	631	499		532
																		731		462		650		494	447	504		569
																		497		384		667		511	514	438		530
																		395		462		582		530	505	441		652
																		492		413		641		704	543	476		578
																		513		446		584		653	503	439		640
																		558		387		673		679	457	466		604
																		490		465		661		460	484	433		645
																		590		387		645		488	496	445		652
																		569		433		662		656	562	444		504
																		634		520		507		736	482	544		488
																		469		526		602		978	491	498		663
																		567		387		469		623	452	505		524
																		459		442		499		548	462	503		570
																		541		441		585		700	544	444		456
																		473		442		639		649	600	478		552
																		524		391		621		506	445	422		676
																		819		436		456		523	445	430		699
																		562		435		589		726	461	466		548
																		597		574		429		538	465	421		562
																		449		437		591		497	473	491		477
																		587		402		458		568	459	539		613
																		396		508		430		560	571	449		639
																		504		484		544		609	475	441		466
																		509		391		538		533	520	457		707
																		542		386		549		486	560	512		584
																		618		604		632		683	476	432		591
																		472		435		544		510	461	454		520
																		525		550		583		625	449	483		612
																		488		384		545		573	481	436		454
																		634		479		495		710	450	476		544
																		472		511		513		717	471	514		558
																		452		429		548		465	593	529		605
																		524		505		566		574	447	430		593
																		592		461		584		575	457	486		667
																		519		382		515		618	544	589		634
																		533		542		550		682	572	491		811
																		573		443		584		676	488	434		525
																		491		458		706		557	473	487		510
																		571		464		516		553	473	446		584
																		533		406		729		522	570	515		566
																		582		576		618		646	512	464		495
																		495		476		540		589	529	416		612
																		470		466		494		569	501	696		656
																		512		466		532		676	503	432		688
																		567		463		617		816	497	438		578
																		524		482		564		565	567	481		650
																		554		386		544		685	475	490		639
																		419		461		523		573	507	464		688
																		494		461		552		634	453	493		737
																		728		400		519		630	637	506		546
																		640		454		383		615	478	689		607
																		622		496		477		677	481	562		600
																		521		395		565		527	475	552		557
																		573		567		582		564	531	448		559
																		444		604		581		589	526	484		470
																		573		487		503		633	511	512		528
																		567		521		553		566	527	458		494
																		555		502		541		658	549	673		590
																		522		391		506		550	484	541		510
																		473		420		547		712	536	539		649
																		510		544		529		623	474	426		651
																		645		433		467		666	524	543		857
																		542		545		520		573	468	588		650
																		543		417		491		707	517	419		637
																		557		444		548		510	450	469		470
																		556		394		527		644	453	433		631
																		576		454		579		521	544	470		527
																		493		395		559		634	454	436		597
																		498		443		625		641	458	569		555
																		524		460		482		535	498	598		637
																		460		460		732		452	451	511		612
																		613		436		632		605	507	458		599
																		456		477		580		596	524	981		452
																		579		406		502		650	514	505		566
																		592		395		519		569	445	437		732
																		556		545		557		559	585	556		533
																		582		418		567		585	478	500		557
																		573		429		485		536	500	483		647
																		425		416		491		503	619	423		479
																		642		445		544		726	504	595		514
																		556		583		513		540	453	439		601
																		613		414		549		526	533	535		527
																		538		406		538		671	578	433		679
																		615		500		528		487	614	427		498
																		708		431		548		574	516	443		590
																		486		399		427		674	472	424		594
																		625		390		483		694	476	421		735
																		464		401		512		501	448	443		552
																		466		413		572		471	488	461		710
																		528		437		567		719	446	487		700
																		607		407		496		785	454	476		559
																		496		446		567		582	466	540		616
																		570		397		628		633	450	422		714
																		610		403		502		724	476	556		506
																		536		444		501		564	551	476		546
																		532		420		472		576	454	460		609
																		554		449		606		604	500	576		650
																		540		400		441		784	537	419		553
																		582		450		397		836	445	418		632
																		612		471		394		485	456	460		536
																		533		402		530		512	568	455		589
																		571		430		526		687	516	450		625
																		456		437		466		501	457	556		567
																		530		430		639		563	592	574		690
																		547		396		467		586	603	666		648
																		538		429		672		605	455	431		506
																		599		398		400		466	444	426		678
																		534		488		538		612	447	527		459
																		580		401		502		537	533	429		572
																		389		448		468		484	518	467		594
																		578		574		503		594	463	432		450
																		545		404		609		521	466	503		551
																		515		453		542		509	477	533		580
																		647		509		578		465	476	422		499
																		475		391		580		564	525	570		467
																		538		402		515		641	477	466		611
																		576		411		564		603	469	517		647
																		506		503		548		620	542	416		596
																		457		463		510		562	542	487		571
																		568		457		529		531	476	429		491
																		547		409		478		517	450	458		501
																		532		481		492		612	462	518		493
																		529		389		604		628	583	541		607
																		538		418		532		575	466	462		693
																		586		415		510		575	453	454		597
																		495		394		485		655	489	554		610
																		527		433		506		559	445	523		508
																		516		455		514		695	570	538		568
																		449		387		497		589	543	512		571
																		577		383		589		867	453	608		560
																		487		398		466		471	506	510		501
																		389		399		717		738	445	452		678
																		574		453		506		852	517	461		612
																		552		406		554		598	445	485		687
																		508		479		819		605	532	448		677
																		562		475		590		638	548	446		587
																		573		422		382		516	567	480		667
																		526		479		697		755	447	522		444
																		539		553		723		444	476	792		690
																		474		476		471		590	448	482		567
																		573		394		528		569	451	678		489
																		527		422		474		489	517	420		454
																		679		515		583		555	468	456		669
																		517		459		491		650	535	420		447
																		627		646		540		541	486	468		555
																		414		553		573		578	461	559		671
																		471		452		429		606	589	440		569
																		479		441		432		464	464	529		523
																		641		419		586		482	460	475		673
																		514		488		565		557	450	431		486
																		583		502		452		513	445	558		626
																		574		424		534		659	484	468		771
																		409		463		496		462	487	469		594
																		643		414		537		775	588	442		681
																		596		402		678		743	508	515		458
																		577		446		506		637	637	463		516
																		587		490		514		519	494	640		682
																		637		453		562		831	446	502		628
																		558		404		526		740	456	456		804
																		566		487		526		462	515	489		738
																		562		480		455		684	518	468		667
																		487		392		703		672	592	459		617
																		574		399		603		542	451	504		492
																		589		404		581		513	528	520		493
																		667		394		536		565	485	474		458
																		563		569		520		576	549	439		523
																		530		386		582		554	486	553		583
																		596		404		709		570	542	524		558
																		524		441		574		757	544	444		661
																		573		497		579		559	506	440		629
																		555		473		572		501	472	436		493
																		453		592		534		559	447	519		601
																		633		523		613		485	476	439		594
																		511		488		550		484	445	427		738
																		638		521		491		542	449	710		595
																		625		440		526		468	492	447		488
																		507		445		561		556	447	480		613
																		420		398		501		714	451	444		638
																		561		442		479		637	552	461		709
																		487		470		482		675	542	500		557
																		461		513		547		477	580	417		591
																		537		382		527		476	471	421		464
																		656		473		619		468	513	495		513
																		583		474		542		585	489	526		457
																		506		427		516		578	503	447		555
																		537		464		623		565	501	438		511
																		533		392		494		618	515	445		654
																		582		429		576		646	520	429		602
																		511		456		531		608	594	474		601
																		420		399		516		559	506	443		837
																		434		500		476		673	451	675		597
																		600		437		563		485	507	505		743
																		539		431		631		456	460	544		535
																		548		408		522		518	588	483		490
																		567		430		567		522	471	475		659
																		586		422		546		700	477	605		541
																		621		415		598		636	515	520		594
																		398		475		442		692	460	466		614
																		646		606		480		453	510	539		594
																		452		454		559		556	444	591		541
																		441		442		670		487	459	431		527
																		636		396		515		682	499	472		635
																		569		415		597		581	449	478		615
																		531		551		636		562	469	460		616
																		537		618		536		741	569	472		600
																		500		447		492		538	444	429		525
																		580		416		574		541	588	435		558
																		422		484		516		469	532	476		609
																		414		386		467		825	518	464		677
																		500		413		656		598	489	537		683
																		701		433		467		738	471	558		651
																		543		551		448		627	521	442		620
																		580		495		700		586	457	489		463
																		601		451		580		618	444	500		598
																		580		490		601		622	489	561		526
																		567		515		495		662	447	541		464
																		574		411		494		558	545	519		526
																		452		499		566		625	750	486		650
																		592		397		547		733	530	451		749
																		445		482		519		565	489	597		641
																		566		511		494		593	507	427		582
																		603		534		602		578	509	489		511
																		512		396		414		611	444	490		614
																		429		588		581		566	568	540		601
																		511		590		646		492	512	534		501
																		586		451		566		525	461	519		631
																		628		392		535		449	446	435		489
																		499		385		583		704	592	511		654
																		503		437		579		609	515	522		769
																		451		460		533		594	493	526		504
																		527		393		407		572	509	501		569
																		498		501		456		710	456	438		592
																		474		383		540		658	466	430		618
																		539		399		463		458	496	533		634
																		545		432		695		662	547	509		526
																		560		455		517		656	452	500		557
																		606		428		545		653	452	450		596
																		557		629		518		503	634	426		578
																		631		440		509		496	483	647		640
																		457		476		571		682	468	453		477
																		580		420		510		476	463	447		607
																		605		576		666		577	640	472		751
																		608		431		570		677	502	549		445
																		569		592		530		481	558	488		503
																		594		398		522		747	475	530		614
																		517		401		629		581	615	566		634
																		573		426		531		466	539	452		580
																		517		509		738		665	467	620		647
																		399		405		443		523	519	461		605
																		401		424		549		564	498	527		512
																		584		435		441		638	457	480		585
																		387		407		527		681	476	509		531
																		584		461		454		722	545	460		583
																		639		427		697		649	568	549		730
																		493		451		480		867	458	462		550
																		577		400		504		652	476	463		619
																		518		547		558		528	508	556		643
																		615		478		592		556	529	463		745
																		524		443		593		878	489	628		565
																		601		398		535		552	501	426		552
																		523		416		470		605	701	589		559
																		534		465		514		680	493	459		558
																		504		411		522		499	464	577		595
																		520		465		563		515	458	438		500
																		438		649		477		677	511	510		607
																		489		391		643		710	458	781		578
																		417		414		505		554	458	550		481
																		451		423		568		695	515	473		499
																		573		487		506		639	619	416		556
																		554		494		527		676	558	476		585
																		498		567		431		481	466	539		591
																		583		438		586		635	460	520		508
																		441		420		566		473	484	569		555
																		385		403		498		580	463	427		637
																		438		553		520		639	462	537		609
																		507		496		579		629	486	423		590
																		561		493		575		524	573	780		534
																		451		386		505		503	451	433		558
																		628		423		596		613	504	489		529
																		571		563		574		616	576	417		556
																		492		422		495		565	468	489		461
																		616		390		534		560	507	439		550
																		586		412		460		708	498	497		605
																		580		575		469		642	640	435		641
																		455		452		608		544	487	489		554
																		476		474		640		502	445	455		632
																		580		515		394		692	487	508		702
																		505		438		560		691	449	420		587
																		699		569		565		573	448	523		541
																		391		493		492		759	654	438		699
																		469		429		598		820	459	497		650
																		593		429		564		651	448	429		632
																		611		507		536		563	457	453		623
																		542		399		492		511	509	530		670
																		603		428		469		790	444	493		617
																		519		492		700		526	462	508		606
																		557		513		569		459	505	478		609
																		518		434		459		580	603	485		627
																		579		394		570		666	492	417		753
																		601		436		613		667	456	425		640
																		508		430		553		556	565	462		598
																		583		515		438		695	477	424		686
																		555		464		618		688	489	455		506
																		535		439		417		608	643	677		535
																		513		442		525		786	634	635		543
																		454		431		526		694	482	430		613
																		559		442		485		687	542	415		495
																		506		540		585		511	450	428		504
																		655		402		619		675	498	422		583
																		503		396		579		575	516	456		547
																		508		606		519		645	452	418		653
																		530		502		624		523	523	497		560
																		572		429		542		540	446	426		536
																		696		436		582		601	524	439		633
																		531		389		578		582	514	454		551
																		626		435		568		554	710	583		605
																		469		545		530		613	580	503		444
																		614		423		513		449	478	438		621
																		609		385		493		588	505	429		609
																		613		450		615		584	516	440		544
																		555		402		584		713	478	430		548
																		621		445		532		502	564	454		673
																		600		453		506		600	583	510		563
																		552		402		599		629	520	472		524
																		533		543		464		462	444	553		536
																		568		503		546		461	557	425		477
																		534		397		540		449	471	578		525
																		529		527		575		456	484	538		601
																		491		476		520		602	454	579		571
																		517		411		554		564	470	488		603
																		569		392		614		560	672	564		621
																		572		382		421		480	615	439		634
																		579		441		535		459	527	495		551
																		544		416		622		630	470	493		592
																		446		383		511		610	507	419		501
																		587		425		542		606	695	493		648
																		526		405		569		841	490	456		613
																		519		532		558		580	465	424		507
																		676		419		482		497	533	534		538
																		557		416		848		619	453	439		473
																		425		457		452		449	538	497		538
																		564		461		604		711	466	516		523
																		536		473		489		634	469	602		652
																		548		441		514		602	464	522		512
																		503		384		541		507	444	651		586
																		438		526		486		626	547	458		788
																		551		481		512		698	510	492		521
																		594		393		504		490	456	482		619
																		457		387		543		728	446	551		721
																		651		415		578		548	553	427		674
																		595		415		479		708	610	426		675
																		473		447		587		648	487	470		517
																		600		541		706		676	459	458		610
																		578		503		513		625	514	522		582
																		561		486		511		600	559	466		564
																		623		415		592		450	480	747		505
																		534		394		532		525	459	424		606
																		587		559		503		551	470	448		615
																		490		398		595		574	510	450		610
																		552		401		580		771	481	462		559
																		442		413		585		446	517	701		466
																		536		525		529		695	534	560		552
																		705		413		575		542	536	464		576
																		506		727		519		695	479	520		487
																		610		399		491		602	485	415		528
																		534		404		671		620	532	445		627
																		597		471		508		534	449	583		539
																		537		450		541		551	459	466		567
																		548		456		507		572	577	501		783
																		505		438		540		591	471	521		762
																		608		390		691		740	448	480		504
																		399		457		580		715	489	673		643
																		581		383		522		490	453	459		558
																		466		410		426		633	481	518		670
																		466		600		567		598	468	483		556
																		504		427		573		635	451	507		535
																		563		549		594		735	496	466		605
																		586		467		603		620	600	443		519
																		449		422		550		788	486	600		517
																		601		400		530		579	449	475		557
																		454		382		567		511	461	462		737
																		566		443		713		571	527	498		623
																		566		440		559		658	555	499		554
																		474		399		578		673	544	578		551
																		477		423		461		557	446	444		448
																		761		604		577		542	515	484		597
																		382		540		530		637	491	460		601
																		469		436		565		682	453	468		566
																		449		460		583		477	502	465		463
																		539		463		517		639	450	463		569
																		593		406		549		575	507	459		557
																		555		413		519		518	582	513		656
																		508		422		487		466	478	569		560
																		486		385		587		614	534	485		512
																		589		446		610		818	547	434		560
																		604		487		608		618	448	459		481
																		626		447		482		521	454	626		641
																		593		497		480		554	455	433		597
																		838		397		535		502	454	438		509
																		643		429		499		694	520	550		641
																		590		427		604		488	573	427		517
																		579		429		550		601	470	464		572
																		638		402		569		710	460	444		588
																		553		414		610		602	551	427		688
																		559		510		529		503	482	566		538
																		470		431		791		733	740	544		567
																		515		429		551		515	505	571		605
																		483		390		587		493	464	440		545
																		533		390		529		676	479	573		651
																		556		422		659		531	538	459		709
																		585		448		559		478	459	443		458
																		523		477		607		503	681	579		549
																		542		465		553		574	531	473		534
																		554		398		605		468	524	483		615
																		546		550		560		625	462	462		577
																		524		442		535		718	567	482		658
																		563		406		518		447	474	512		476
																		556		421		548		699	466	533		531
																		474		427		615		681	459	510		551
																		465		401		490		498	460	521		536
																		570		429		473		571	457	457		663
																		589		438		517		608	482	558		615
																		599		445		787		519	497	435		584
																		573		403		492		631	567	459		522
																		545		437		693		552	459	441		619
																		503		452		513		558	482	524		567
																		568		397		572		614	445	503		479
																		574		461		802		500	507	484		544
																		456		413		565		559	518	430		553
																		584		458		514		499	476	439		542
																		575		487		487		570	573	430		550
																		567		451		532		744	529	467		513
																		545		437		524		658	501	516		684
																		481		479		602		475	452	520		512
																		813		456		548		742	516	473		511
																		605		419		554		604	491	628		566
																		534		540		482		740	502	498		488
																		519		397		546		516	529	417		558
																		628		463		505		604	444	519		564
																		452		487		679		685	462	506		620
																		586		406		530		516	501	433		731
																		579		391		547		620	481	566		565
																		511		388		513		469	454	567		530
																		452		390		476		643	545	473		535
																		566		506		532		564	451	498		707
																		569		451		549		513	492	851		574
																		517		388		539		567	562	525		465
																		491		415		616		615	472	439		663
																		712		411		528		627	517	482		554
																		601		411		632		582	460	448		750
																		519		505		559		672	476	607		483
																		610		392		469		590	449	555		445
																		624		399		544		567	483	510		594
																		596		400		544		551	463	474		590
																		465		407		452		481	484	643		457
																		422		450		574		612	547	422		540
																		587		414		532		712	547	481		470
																		543		440		596		497	463	440		590
																		565		441		427		504	489	460		622
																		541		440		598		549	569	485		592
																		638		404		592		573	546	550		522
																		568		389		499		607	471	431		480
																		520		416		655		613	530	563		658
																		620		396		544		516	569	422		609
																		609		493		587		464	500	458		832
																		522		419		610		631	506	436		690
																		553		590		543		618	530	429		482
																		503		486		477		637	500	429		498
																		539		435		660		586	454	654		544
																		589		621		618		626	493	445		582
																		514		457		531		475	591	457		650
																		502		390		497		790	476	480		792
																		490		405		603		600	466	446		469
																		568		401		555		484	461	483		615
																		514		405		550		657	744	472		455
																		593		422		590		471	472	473		521
																		569		395		471		841		451		656
																		521		398		516		560		524		549
																		573		443		565		704		470		498
																		560		453		567		463		460		504
																		595		478		646		671		502		545
																		463		433		551		584		445		603
																		463		422		573		461		517		547
																		531		417		542		496		419		560
																		621		401		609		640		565		483
																		619		400		546		592		456		609
																		573		430		386		623		497		551
																		524		440		516		492		509		588
																		498		413		614		546		422		573
																		526		390		511		806		572		711
																		549		426		634		478		707		453
																		528		449		481		616		511		508
																		544		479		592		593		486		625
																		474		475		571		588		450		546
																		555		511		572		704		460		601
																		589		557		508		755		464		550
																		569		442		403		539		541		568
																		598		411		615		737		428		577
																		495		482		590		580		429		725
																		494		426		634		799		600		635
																		412		513		562		648		591		475
																		492		554		553		593		442		626
																		536		404		508		630		455		650
																		562		414		649		519		461		657
																		530		491		585		532		431		522
																		545		422		665		759		473		525
																		629		512		599		641		469		674
																		499		539		662		597		424		727
																		562		410		554		730		420		561
																		608		460		516		536		477		564
																		576		470		659		588		437		572
																		503		525		543		542		453		551
																		546		500		630		555		477		497
																		538		446		493		705		469		826
																		472		388		558		627		470		662
																		590		499		501		594		470		690
																		504		386		472		484		610		749
																		423		544		595		478		472		537
																		556		459		783		624		426		612
																		463		404		518		621		526		627
																		598		433		603		844		419		517
																		540		426		561		450		534		648
																		474		481		565		535		454		728
																		521		411		518		551		436		613
																		635		480		659		462		485		556
																		542		413		473		580		451		451
																		466		410		474		641		525		621
																		442		463		554		637		473		616
																		556		396		513		563		518		579
																		567		437		510		523		546		602
																		550		478		588		636		435		600
																		545		439		632		674		430		569
																		541		420		583		595		448		645
																		559		454		515		535		499		678
																		589		399		880		665		462		635
																		412		418		553		666		493		604
																		488		432		725		697		527		544
																		568		396		528		643		511		452
																		557		393		516		551		464		598
																		548		444		504		643		441		1023
																		532		410		587		512		588		703
																		529		510		511		451		556		527
																		570		395		790		682		437		734
																		604		608		394		577		436		514
																		456		420		605		539		509		540
																		544		434		786		593		443		449
																		594		414		497		637		549		462
																		729		398		524		551		569		495
																		581		404		559		451		429		571
																		499		406		562		553		497		647
																		520		398		613		603		432		555
																		543		427		798		526		426		544
																		587		419		529		627		438		639
																		392		397		578		525		546		446
																		550		408		587		604		457		977
																		521		495		566		640		538		627
																		607		481		472		504		508		531
																		466		418		708		601		421		651
																		564		439		615		510		474		549
																		501		757		550		568		472		536
																		504		423		554		503		457		587
																		620		413		711		510		519		549
																		598		530		491		484		424		617
																		640		626		532		465		622		499
																		612		386		624		634		441		652
																		565		461		752		561		521		594
																		508		446		471		583		485		625
																		596		409		455		479		538		636
																		416		395		517		543		643		462
																		529		420		714		602		430		480
																		617		455		587		577		439		626
																		484		399		616		627		418		636
																		558		446		598		626		507		801
																		623		481		481		516		455		652
																		581		492		478		575		548		481
																		581		385		580		493		427		474
																		485		402		582		609		541		461
																		571		537		561		479		661		648
																		529		501		461		617		463		513
																		511		767		456		658		486		469
																		596		431		519		705		462		493
																		596		424		632		641		501		653
																		457		405		564		516		416		455
																		504		495		492		669		449		609
																		538		400		574		837		451		476
																		589		676		596		475		581		755
																		577		500		626		729		601		645
																		468		451		519		662		512		564
																		522		465		630		536		747		527
																		595		428		606		467		432		572
																		648		404		473		457		647		489
																		653		432		564		573		807		600
																		604		437		496		690		547		595
																		615		410		598		818		548		582
																		558		427		537		540		424		639
																		690		408		562		661		600		664
																		531		402		566		615		440		632
																		540		394		553		631		513		634
																		581		479		651		478		460		481
																		482		420		495		601		562		507
																		479		385		732		502		422		652
																		588		463		573		700		561		639
																		481		474		567		447		448		597
																		548		393		497		722		556		521
																		572		387		453		615		495		732
																		600		446		565		551		543		482
																		528		492		559		566		694		558
																		584		417		676		474		449		665
																		472		502		556		581		480		686
																		472		469		521		523		427		706
																		581		431		659		500		434		516
																		528		437		503		622		577		480
																		549		465		576		539		531		607
																		644		466		713		599		563		568
																		556		423		530		605		439		693
																		525		482		524		704		486		561
																		583		444		557		554		513		629
																		585		425		600		644		503		546
																		510		445		537		500		482		553
																		448		478		557		626		628		583
																		547		402		524		696		475		571
																		497		383		563		449		444		578
																		571		402		651		502		461		490
																		519		411		586		482		450		645
																		596		449		505		587		435		566
																		530		495		595		578		454		627
																		529		383		552		476		432		576
																		475		406		602		551		424		575
																		534		416		570		510		547		642
																		483		395		626		585		439		616
																		564		445		583		670		535		550
																		532		390		635		644		477		640
																		614		425		579		527		431		576
																		608		437		579		559		465		571
																		397		411		418		529		505		653
																		527		590		552		666		421		683
																		488		397		645		522		535		661
																		520		415		808		744		625		560
																		465		382		587		476		523		591
																		640		463		534		640		461		466
																		510		434		604		705		481		566
																		558		430		442		785		425		488
																		593		454		535		527		460		530
																		510		453		579		653		477		583
																		601		394		507		540		512		626
																		611		550		597		517		511		711
																		560		415		499		505		498		584
																		551		441		562		626		445		502
																		599		441		617		520		433		561
																		643		391		601		567		440		596
																		525		455		490		598		661		549
																		579		497		399		588		481		597
																		659		448		563		451		512		598
																		612		451		572		575		464		607
																		519		386		620		469		464		447
																		620		385		597		636		474		552
																		581		387		384		507		573		571
																		647		451		535		464		617		540
																		580		404		547		607		444		601
																		562		401		681		548		602		557
																		523		428		551		488		627		598
																		543		413		547		563		542		803
																		584		413		423		590		458		512
																		499		492		535		518		469		585
																		549		584		542		717		427		509
																		594		391		618		580		465		538
																		602		606		491		516		672		509
																		663		414		422		560		453		713
																		461		413		497		599		527		614
																		543		510		496		466		440		640
																		529		497		556		603		533		568
																		585		412		521		465		520		705
																		541		406		586		660		432		511
																		575		396		637		481		437		519
																		669		408		539		465		448		889
																		612		451		445		536		439		625
																		634		449		577		655		418		618
																		553		416		611		663		460		603
																		433		445		555		677		466		672
																		594		414		643		604		626		521
																		540		560		703		547		488		598
																		447		426		574		628		539		621
																		509		543		508		490		442		607
																		620		503		480		547		561		629
																		593		388		526		637		431		642
																		623		437		503		590		484		603
																		532		546		575		558		593		755
																		567		534		694		449		430		469
																		563		395		539		570		559		640
																		606		450		475		674		769		588
																		592		415		521		636		543		630
																		511		499		494		518		589		603
																		598		396		492		554		444		521
																		433		455		441		490		430		481
																		608		497		525		630		422		716
																		555		443		560		586		666		590
																		473		405		573		577		530		537
																		513		400		491		497		459		548
																		526		556		669		487		491		547
																		520		405		643		668		477		608
																		508		413		493		518		658		550
																		563		399		498		615		459		672
																		510		389		480		460		421		715
																		592		552		560		699		468		702
																		567		415		635		898		448		704
																		534		545		564		643		517		698
																		554		430		524		494		516		655
																		538		582		641		522		1023		701
																		567		479		527		529		515		568
																		450		401		510		488		452		612
																		462		404		470		547		428		640
																		450		434		644		521		442		502
																		583		417		596		511		481		713
																		441		397		554		668		534		577
																		546		443		587		645		491		759
																		472		399		652		464		439		536
																		401		401		576		562		454		596
																		464		415		647		505		464		507
																		553		451		539		709		589		536
																		559		388		595		697		452		536
																		594		478		693		606		487		729
																		617		453		557		587		452		555
																		538		548		465		647		478		628
																		543		529		607		559		452		463
																		540		416		568		528		422		613
																		635		418		541		510		480		621
																		555		419		672		510		417		659
																		512		401		695		669		432		470
																		627		385		645		520		663		551
																		633		413		559		509		427		585
																		530		390		508		575		466		611
																		567		387		641		568		425		475
																		585		434		585		599		457		695
																		559		385		636		638		437		544
																		681		495		627		543		526		464
																		621		387		520		570		461		562
																		440		410		639		571		517		650
																		599		575		793		478		547		613
																		621		463		564		476		447		612
																		616		550		604		479		470		612
																		593		383		515		575		477		631
																		554		430		582		698		450		513
																		554		438		569		530		520		490
																		627		435		516		526		485		704
																		543		406		543		470		456		553
																		559		556		579		538		466		567
																		559		434		492		496		426		579
																		578		389		515		475		464		659
																		597		394		659		554		417		619
																		465		479		582		477		440		546
																		496		648		649		601		548		563
																		446		428		603		473		429		476
																		458		527		573		484		562		520
																		529		385		617		778		558		567
																		570		440		607		647		435		697
																		675		503		700		574		492		603
																		633		631		754		637		596		547
																		558		444		604		678		514		595
																		664		528		499		537		425		651
																		644		453		544		586		620		670
																		484		385		527		493		622		564
																		550		535		550		470		611		747
																		563		447		582		526		438		512
																		452		394		540		523		427		575
																		549		418		594		581		743		627
																		595		434		420		811		480		620
																		527		455		475		528		449		515
																		503		426		524		615		570		661
																		442		427		621		721		603		642
																		538		484		621		625		507		589
																		529		384		646		540		476		591
																		519		413		601		520		565		632
																		586		538		543		801		523		579
																		507		520		585		518		421		603
																		636		506		538		546		520		585
																		561		478		467		452		464		525
																		523		478		476		459		448		536
																		483		392		608		538		611		715
																		539		472		484		632		427		594
																		574		407		509		599		491		548
																		550		512		535		610		474		454
																		401		405		550		493		439		535
																		500		475		584		537		420		579
																		570		421		493		524		464		521
																		561		416		509		606		437		475
																		743		510		491		542		422		577
																		500		456		599		454		476		588
																		596		411		743		505		533		464
																		464		446		466		474		559		614
																		537		525		567		475		466		611
																		633		530		614		502		420		491
																		556		396		569		590		481		627
																		458		433		485		482		424		682
																		583		570		509		646		523		684
																		427		427		568		499		539		666
																		523		398		469		590		547		491
																		438		425		487		534		433		616
																		727		442		613		612		465		682
																		479		463		539		642		466		777
																		524		536		629		580		531		640
																		475		415		562		492		452		627
																		566		556		524		539		469		598
																		401		432		582		587		542		581
																		521		567		517		540		530		510
																		605		462		542		756		487		632
																		580		458		479		584		539		567
																		528		582		457		503		442		534
																		505		523		594		588		505		626
																		509		595		428		769		444		545
																		551		458		627		467		431		495
																		505		454		523		580		480		448
																		566		554		665		521		421		493
																		559		408		549		690		606		606
																		505		442		529		535		452		643
																		502		500		624		510		501		524
																		600		513		537		534		465		590
																		598		382		598		515		468		496
																		424		455		493		589		437		561
																		406		600		439		528		459		605
																		555		469		570		619		521		537
																		528		406		588		478		500		548
																		496		468		513		513		429		626
																		538		433		578		554		605		685
																		682		546		480		620		474		544
																		532		404		516		750		559		559
																		507		401		575		520		424		653
																		654		431		560		627		472		604
[truncated: 19,450 more rows]

## Sheet: FigS2
Inhibitor assay
0 uM	4 uM	8 uM	20 uM
202.127	150.21	153.04	147.05
200.57	149	150.16	147.9
193.68	150.8	152.59	149.33
190.84	151.12	151.34	148.09
189.47	150.83	152.48	147.09
189.06	152.07	150.89	147.23
191.27	152.45	151.37	147.77
190.79	153.13	150.45	148.7
191.81		152.49	149.13
		151.91	148.39
			147.75

## Sheet: FigS4
Acid wash validation
0.5	0.5	1	1	2	2	4	4
ug/ml	ug/ml	ug/ml	ug/ml	ug/ml	ug/ml	ug/ml	ug/ml
Control	Acid	Control	Acid	Control	Acid	Control	Acid
103.052	102.914	106.155	102.647	137.06	105.328	213.301	106.7
103.328	102.636	106.509	102.631	138.834	104.925	179.649	107.909
103.789	103.027	104.471	101.704	136.427	105.734	191.322	108.759
102.728	102.424	105.122	101.773	132.236	105.108	219.471	106.834
103.565	103.135	105.888	102.294	142.563	105.308	201.049	105.858
104.493	102.449	104.82	103.204	154.013	104.77	182.656	106.264
102.639	102.629	107.011	102.797	138.968	105.44	178.54	106.408
103.808	102.691	105.94	102.74	135.506	104.111	179.764	105.89
102.253	102.472	105.856	103.155	139.668	104.693	175.903	106.293
103.199	102.348	106.172	101.884	148.15	103.858	197.027	105.84
103.719	102.582	106.361	101.731	144.618	105.194	193.894	107.123
103.309	102.778	105.086	102.766	129.47	104.3	191.952	105.855
102.6	102.795	104.921	102.218	136.811	104.472	175.152	107.79
109.867	102.489	106.049	101.801	150.271	105.668	178.229	107.652
	103.222	105.004	102.934	134.494	105.003	143.038	106.94
		105.898	102.518	146.599	105.504	207.822	109.059
		105.41	101.887	138.99	105.555	172.753	107.547
		105.959	103.3	141.221	106.534	164.04	106.264
		106.434	102.078	144.839	105.459	210.648	108.171
		107.496	103.243	159.217	106.129	218.058	108.899

## Sheet: FigS5
EGFP vs. GEM binding
GFP binding to cells									GEM binding to cells
0.036	0.7	7	50	600	3800	22900	ctrl		0.036	0.7	7	50	600	3800	22900	ctrl
270.037	450.19	466.78	149.718	125.432	106.761	112.638	106.944		187.128	177.506	182.502	130.312	193.023	111.939	108.641	107.626
449.93	474.879	434.935	209.865	120.128	109.998	109.494	107.219		198.468	179.378	183.628	135.829	157.955	113.145	111.693	105.873
292.306	342.365	514.578	142.374	114.829	107.857	106.169	107.078		223.176	181.195	190.973	147.592	198.555	110.549	108.32	107.914
255.37	384.277	212.833	142.874	110.041	106.979	110.177	107.145		231.436	184.2	202.723	156.887	140.808	112.42	108.355	107.824
342.761	422.144	146.246	106.117	118.101	109.574	115.834	107.071		246.569	188.555	207.55	159.433	125.196	112.495	109.921
406.989	563.699	366.073	195.267	116.119	108.364	130.512			262.721	195.606	209.824	160.786	127.049	112.302	111.318
259.915	379.122	456.592	117.299	121.293	113.202	105.968			265.561	226.911	215.722	164.177	179.639	110.226	108.449
506.512	265.484	420.987	172.094	111.234	112.511	105.462			266.607	252.566	225.034	174.55	134.008	112.702	109.367
140.159	413.917	109.45	165.47	119.908	113.674	111.361			268.844	254.076	233.359	179.751	171.474	110.999	111.199
206.689	545.206	244.281	234.899	117.183	122.055	131.959			272.792	264.223	247.009	189.972	137.583	111.272	108.698
352.73	110.321	362.811	203.809	107.226					290.382	277.059	253.265	191.3	185.179	109.802	109.694
403.709	632.288	501.719	153.867	127.712					292.857	277.586	261.692	208.528	111.399	113.352	109.082
273.845	208.04	251.881	241.68	114.855					298.788	278.606	273.983	209.654	172.287	112.019	110.47
447.528	249.75	231.063	138.032	119.648					300.779	282.058	276.601	214.683	160.39	111.82	111.103
622.498	419.717	441.305	238.57	105.742					315.945	282.443	276.623	215.394	112.362	113.361	111.993
296.655	333.021	342.399	143.934	113.479					318.285	282.869	279.694	215.575	136.361	115.294	113.042
748.924	113	470.452	265.764	129.96					334.343	287.485	280.305	219.849	178.616	110.72	110.146
227.58	639.091	402.689	192.214						347.758	293.116	286.924	220.042	160.108	113.23	108.908
313.49	198.721	486.001	105.406						365.406	300.164	287.583	221.797	126.444	112.501
450.996	527.447	403.036	105.548						378.649	302.384	289.508	230.492	135.483	112.325
408.472	251.734	161.784	164.661						386.038	302.958	290.429	233.923	200.288	111.737
	662.887	208.301	178.066						394.53	304.457	290.827	234.058	173.129	112.461
	162.265	489.323	197.314						400.184	307.8	290.996	234.254	129.737	114.044
	467.818		164.155						408.108	308.697	291.752	238.451	189.521	110.941
	464.898		130.713						420.322	314.355	293.528	239.225	182.226	111.553
	853.542		370.794						427.468	316.915	295.769	243.871	154.137	112.955
									450.129	321.243	296.102	246.032	147.81	111.52
										323.712	297.149	246.04	146.911	111.079
										323.98	300.104	252.209	213.136	111.666
										326.799	305.355	268.611	208.678	112.044
										328.089	308.563	284.101	151.72	115.832
										330.903	308.802	284.161	137.969	111.986
										331.737	309.769	285.687	123.169	113.369
										336.945	313.384	294.703	230.928	116.007
										338.295	318.289	295.562	112.671	113.458
										350.138	320.628	312.65	125.1	113.608
										356.493	321.642	339.699	199.954	114.617
										356.553	323.626	343.462	111.702	112.102
										378.662	323.744	346.667	187.659	112.378
										386.443	324.546	382.395	150.039
										390.054	325.813		222.18
										390.778	338.651
										400.925	340.31
											349.938
											371.929

## Sheet: FigS6
% of RFP positive cells from total number of cells
Kd	Measurement 1	Measurement 2	Measurement 3
0.036	42	35	27
0.7	17	26	23
7	33	25	26
50	22	30	25
600	21	26	29
3800	28	43	29
22900	25	30	35
ctrl	26		26
% of GFP positive cells from total number of cells
Kd	Measurement 1	Measurement 2	Measurement 3
0.036	95	88	81
0.7	92	80	74
7	95	76	67
50	87	55	54
600	89	50	46
3800	2	27	12
22900	4	10	4
ctrl	4	3

[truncated: 2 more sheets: FigS7, FigS8]
